# Supplementary material for: Characterisation of pathogen-specific regions and novel effector candidates in Fusarium oxysporum f. sp. cepae
Source: Sci Rep. 2018 Sep 10;8:13530. doi: 10.1038/s41598-018-30335-7 (PMC6131394; doi:10.1038/s41598-018-30335-7)
Supplement: Supplementary file 2 — Supplementary Table 5 [file 41598_2018_30335_MOESM2_ESM.xlsx]

## Sheet: Summary
Supplementary Table 5 - ID, location, orthogroup, effector evidence, expression in planta and functional annotation for all genes predicted in pathogenic Fusarium oxysporum f. sp. cepae (Foc) isolate Fus2. Orthogroup contents show the number of proteins clustered into a particular orthogroup by isolate including pathogenic Foc isolates (Fus2, A23, 125), non-pathogenic F. oxysporum (Fo) isolates f…
Expression Rank	NCBI Gene ID	Internal Gene ID	Syn	Expression (mean fpkm at 72 hpi)	fpkm StdDev	Contig	Secreted	2kb of MIMP	EffectorP	Summary	Gene start	Gene end	Region	orthogroup	Orthogroup contents
1	BFJ65_g18413	g16849	SIX5	40264	1905	contig_19_pilon	Yes		Yes		221153	221686	PS	orthogroup13175	125(1):A23(1):Fus2(1):CB3(0):A13(0):A28(0):PG(0):fo47(0):4287(2)
2	BFJ65_g18321	g16847	SIX3a	12713	2646	contig_19_pilon	Yes	Yes	Yes		216554	217045	PS	orthogroup12653	125(2):A23(1):Fus2(2):CB3(0):A13(0):A28(0):PG(0):fo47(0):4287(1)
3	BFJ65_g17808	g16190	SIX3b	12713	2646	contig_16_pilon	Yes	Yes	Yes		162124	162615	PS	orthogroup12653	125(2):A23(1):Fus2(2):CB3(0):A13(0):A28(0):PG(0):fo47(0):4287(1)
4	BFJ65_g140	g1433		9543	2010	contig_1_pilon					4619398	4620987	C	orthogroup14	125(34):A23(33):Fus2(35):CB3(35):A13(36):A28(35):PG(35):fo47(43):4287(38)
5	BFJ65_g16802	g15704		9456	1330	contig_14_pilon			Yes		861682	862318	LS	orthogroup851	125(4):A23(4):Fus2(4):CB3(1):A13(4):A28(4):PG(1):fo47(2):4287(0)
6	BFJ65_g11804	g10179		8529	2035	contig_7_pilon					964338	965580	C	orthogroup139	125(6):A23(6):Fus2(6):CB3(5):A13(6):A28(4):PG(6):fo47(9):4287(16)
7	BFJ65_g17715	g16273	SIX9a	7125	1495	contig_16_pilon	Yes		Yes		415163	415519	PS	orthogroup12321	125(2):A23(2):Fus2(2):CB3(0):A13(0):A28(0):PG(1):fo47(0):4287(0)
8	BFJ65_g16801	g15701		5223	132	contig_14_pilon			Yes		857068	857747	LS	orthogroup12189	125(2):A23(2):Fus2(1):CB3(0):A13(1):A28(1):PG(0):fo47(0):4287(0)
9	BFJ65_g18354	PGN_04517		4858	643	contig_19_pilon	Yes	Yes			384903	385250	PS	orthogroup14045	125(1):A23(1):Fus2(1):CB3(0):A13(0):A28(0):PG(0):fo47(0):4287(0)
10	BFJ65_g16885	g15700		4549	58	contig_14_pilon					855333	856552	LS	orthogroup66	125(12):A23(12):Fus2(12):CB3(11):A13(12):A28(13):PG(11):fo47(11):4287(9)
11	BFJ65_g16919	g15699		4239	491	contig_14_pilon			Yes		853972	854442	LS	orthogroup12647	125(1):A23(1):Fus2(1):CB3(0):A13(1):A28(1):PG(0):fo47(1):4287(0)
12	BFJ65_g18436	g16905		4182	414	contig_19_pilon	Yes	Yes	Yes		383356	383745	PS	orthogroup13881	125(1):A23(1):Fus2(1):CB3(0):A13(0):A28(0):PG(0):fo47(0):4287(0)
13	BFJ65_g18400	g16793		4157	470	contig_19_pilon	Yes	Yes	Yes		36838	37359	PS	orthogroup13864	125(1):A23(1):Fus2(1):CB3(0):A13(0):A28(0):PG(0):fo47(0):4287(0)
14	BFJ65_g3116	g2469		4051	580	contig_2_pilon			Yes		1107723	1108227	C	orthogroup11552	125(1):A23(1):Fus2(1):CB3(1):A13(1):A28(1):PG(1):fo47(1):4287(0)
15	BFJ65_g18307	g16931		4025	437	contig_19_pilon		Yes	Yes		470199	470650	PS	orthogroup13530	125(1):A23(1):Fus2(2):CB3(0):A13(0):A28(0):PG(0):fo47(0):4287(0)
16	BFJ65_g9754	g9573		3877	503	contig_6_pilon	Yes			CAZY	3136253	3137238	C	orthogroup11556	125(1):A23(1):Fus2(1):CB3(1):A13(1):A28(1):PG(1):fo47(1):4287(0)
17	BFJ65_g14764	g13574	SIX9b	3667	911	contig_10_pilon	Yes		Yes		809492	809848	PS	orthogroup12321	125(2):A23(2):Fus2(2):CB3(0):A13(0):A28(0):PG(1):fo47(0):4287(0)
18	BFJ65_g5230	CUFF_6568_1_586		3593	588	contig_3_pilon			Yes		1759151	1759512	C	orthogroup12683	125(1):A23(0):Fus2(1):CB3(1):A13(1):A28(0):PG(0):fo47(1):4287(1)
19	BFJ65_g17938	NS_02489		3547	454	contig_17_pilon			Yes		148800	149173	C	orthogroup12798	125(0):A23(0):Fus2(1):CB3(1):A13(0):A28(1):PG(1):fo47(1):4287(1)
20	BFJ65_g9393	g9447		3505	376	contig_6_pilon					2765565	2767871	C	orthogroup478	125(3):A23(3):Fus2(3):CB3(3):A13(3):A28(3):PG(3):fo47(6):4287(5)
21	BFJ65_g4115	g2470		3339	139	contig_2_pilon					1112275	1113622	C	orthogroup8200	125(1):A23(1):Fus2(1):CB3(1):A13(1):A28(1):PG(1):fo47(1):4287(1)
22	BFJ65_g11792	NS_09145		3026	254	contig_7_pilon			Yes		1371524	1371708	C
23	BFJ65_g6911	g6758		2883	393	contig_4_pilon					3722575	3723123	C	orthogroup9621	125(1):A23(1):Fus2(1):CB3(1):A13(1):A28(1):PG(1):fo47(1):4287(1)
24	BFJ65_g17754	CUFF_2089_1_17		2876	268	contig_16_pilon		Yes	Yes		283162	283410	PS
25	BFJ65_g720	g1051		2707	457	contig_1_pilon	Yes				3402669	3403356	C	orthogroup4125	125(1):A23(1):Fus2(2):CB3(1):A13(1):A28(1):PG(2):fo47(1):4287(1)
26	BFJ65_g18451	CUFF_4316_1_15		2698	534	contig_19_pilon		Yes	Yes		150983	151156	PS	orthogroup13531	125(1):A23(1):Fus2(2):CB3(0):A13(0):A28(0):PG(0):fo47(0):4287(0)
27	BFJ65_g10821	g10087		2662	405	contig_7_pilon			Yes		683639	684158	C	orthogroup2132	125(1):A23(1):Fus2(1):CB3(1):A13(1):A28(1):PG(1):fo47(3):4287(4)
28	BFJ65_g1179	g1154		2648	442	contig_1_pilon	Yes				3694077	3694922	C	orthogroup7073	125(1):A23(1):Fus2(1):CB3(1):A13(1):A28(1):PG(1):fo47(1):4287(1)
29	BFJ65_g6565	g5754		2541	557	contig_4_pilon	Yes			CAZY	561353	562799	C	orthogroup648	125(4):A23(5):Fus2(4):CB3(2):A13(2):A28(2):PG(2):fo47(2):4287(5)
30	BFJ65_g18296	g16851		2520	264	contig_19_pilon	Yes	Yes			226565	227885	PS	orthogroup13430	125(1):A23(1):Fus2(2):CB3(0):A13(0):A28(0):PG(0):fo47(0):4287(0)
31	BFJ65_g18627	PGN_CUFF_4345_1_2	SIX12	2511	359	contig_21_pilon		Yes	Yes		244646	244987	PS	orthogroup14046	125(1):A23(1):Fus2(1):CB3(0):A13(0):A28(0):PG(0):fo47(0):4287(0)
32	BFJ65_g11945	g10946		2508	524	contig_7_pilon	Yes		Yes		3323123	3323450	C	orthogroup5220	125(1):A23(1):Fus2(1):CB3(1):A13(1):A28(1):PG(1):fo47(2):4287(1)
33	BFJ65_g5129	g4846		2491	280	contig_3_pilon					2831910	2832586	C	orthogroup11194	125(1):A23(1):Fus2(1):CB3(1):A13(1):A28(1):PG(1):fo47(1):4287(1)
34	BFJ65_g11817	g10316		2476	311	contig_7_pilon			Yes		1403720	1404219	C	orthogroup9169	125(1):A23(1):Fus2(1):CB3(1):A13(1):A28(1):PG(1):fo47(1):4287(1)
35	BFJ65_g4925	CUFF_6750_1_941		2442	402	contig_3_pilon					2740914	2741342	C	orthogroup12695	125(1):A23(1):Fus2(1):CB3(1):A13(1):A28(0):PG(0):fo47(1):4287(0)
36	BFJ65_g9228	g7838		2428	347	contig_5_pilon			Yes		2224152	2224687	C	orthogroup6785	125(1):A23(1):Fus2(1):CB3(1):A13(1):A28(1):PG(1):fo47(1):4287(1)
37	BFJ65_g60	g323		2419	830	contig_1_pilon					977078	978155	C	orthogroup7575	125(1):A23(1):Fus2(1):CB3(1):A13(1):A28(1):PG(1):fo47(1):4287(1)
38	BFJ65_g18440	PGN_04464		2413	278	contig_19_pilon	Yes	Yes	Yes		257609	257827	PS	orthogroup13530	125(1):A23(1):Fus2(2):CB3(0):A13(0):A28(0):PG(0):fo47(0):4287(0)
39	BFJ65_g18428	CUFF_4363_2_70		2347	535	contig_19_pilon		Yes	Yes		459441	459614	PS	orthogroup13531	125(1):A23(1):Fus2(2):CB3(0):A13(0):A28(0):PG(0):fo47(0):4287(0)
40	BFJ65_g11547	CUFF_11549_1_462		2334	309	contig_7_pilon					1512577	1512958	C	orthogroup12446	125(0):A23(1):Fus2(1):CB3(1):A13(1):A28(1):PG(0):fo47(1):4287(1)
41	BFJ65_g11577	g10271		2207	456	contig_7_pilon	Yes				1264227	1264868	C	orthogroup11761	125(1):A23(1):Fus2(1):CB3(1):A13(1):A28(1):PG(1):fo47(1):4287(0)
42	BFJ65_g11181	g10465		2176	360	contig_7_pilon			Yes		1902795	1903255	C	orthogroup6876	125(1):A23(1):Fus2(1):CB3(1):A13(1):A28(1):PG(1):fo47(1):4287(1)
43	BFJ65_g18412	g16833		2118	375	contig_19_pilon	Yes	Yes	Yes		159477	159883	PS	orthogroup13905	125(1):A23(1):Fus2(1):CB3(0):A13(0):A28(0):PG(0):fo47(0):4287(0)
44	BFJ65_g12833	g11537		2069	320	contig_8_pilon					1384745	1385368	C	orthogroup4118	125(1):A23(1):Fus2(1):CB3(1):A13(1):A28(1):PG(1):fo47(2):4287(2)
45	BFJ65_g12769	g11707		2064	43	contig_8_pilon					1885261	1885813	C	orthogroup5535	125(1):A23(1):Fus2(1):CB3(1):A13(1):A28(1):PG(1):fo47(1):4287(1)
46	BFJ65_g1117	g1610		2035	210	contig_1_pilon			Yes		5191512	5192446	C	orthogroup429	125(3):A23(4):Fus2(4):CB3(3):A13(3):A28(4):PG(3):fo47(5):4287(5)
47	BFJ65_g2250	g3304		1992	370	contig_2_pilon					3541055	3541758	C	orthogroup5382	125(1):A23(1):Fus2(1):CB3(1):A13(1):A28(1):PG(1):fo47(1):4287(1)
48	BFJ65_g4739	g5512		1971	548	contig_3_pilon	Yes		Yes		4931757	4932106	C	orthogroup10124	125(1):A23(1):Fus2(1):CB3(1):A13(1):A28(1):PG(1):fo47(1):4287(1)
49	BFJ65_g10820	g10086		1949	463	contig_7_pilon			Yes		682240	682971	C	orthogroup3573	125(1):A23(1):Fus2(1):CB3(1):A13(1):A28(1):PG(1):fo47(2):4287(2)
50	BFJ65_g1097	g1178		1914	263	contig_1_pilon					3777165	3777965	C	orthogroup2401	125(1):A23(1):Fus2(1):CB3(1):A13(1):A28(1):PG(1):fo47(3):4287(3)
51	BFJ65_g18619	g17144		1908	321	contig_21_pilon	Yes	Yes	Yes		216159	216657	PS	orthogroup13901	125(1):A23(1):Fus2(1):CB3(0):A13(0):A28(0):PG(0):fo47(0):4287(0)
52	BFJ65_g7699	g6515		1873	233	contig_4_pilon	Yes				3003119	3003643	C	orthogroup8434	125(1):A23(1):Fus2(1):CB3(1):A13(1):A28(1):PG(1):fo47(1):4287(1)
53	BFJ65_g2504	g3659		1860	331	contig_2_pilon	Yes				4609256	4609898	C	orthogroup2993	125(1):A23(1):Fus2(1):CB3(1):A13(1):A28(1):PG(1):fo47(2):4287(3)
54	BFJ65_g116	g892		1847	314	contig_1_pilon					2882792	2883554	C	orthogroup8481	125(1):A23(1):Fus2(1):CB3(1):A13(1):A28(1):PG(1):fo47(1):4287(1)
55	BFJ65_g1614	g1633		1832	360	contig_1_pilon			Yes		5256429	5256766	C	orthogroup6938	125(1):A23(1):Fus2(1):CB3(1):A13(1):A28(1):PG(1):fo47(1):4287(1)
56	BFJ65_g5456	g4984		1816	356	contig_3_pilon			Yes		3311604	3312266	C	orthogroup8029	125(1):A23(1):Fus2(1):CB3(1):A13(1):A28(1):PG(1):fo47(1):4287(1)
57	BFJ65_g4583	g5035		1802	315	contig_3_pilon			Yes		3477261	3477904	C	orthogroup11071	125(1):A23(1):Fus2(1):CB3(1):A13(1):A28(1):PG(1):fo47(1):4287(1)
58	BFJ65_g5625	g4278		1801	618	contig_3_pilon				CAZY	913509	915890	C	orthogroup833	125(3):A23(3):Fus2(3):CB3(3):A13(2):A28(2):PG(3):fo47(2):4287(3)
59	BFJ65_g5281	g4333		1789	242	contig_3_pilon					1118834	1119850	C	orthogroup10375	125(1):A23(1):Fus2(1):CB3(1):A13(1):A28(1):PG(1):fo47(1):4287(1)
60	BFJ65_g12397	g11910		1776	203	contig_8_pilon					2567783	2568557	C	orthogroup6282	125(1):A23(1):Fus2(1):CB3(1):A13(1):A28(1):PG(1):fo47(1):4287(1)
61	BFJ65_g13474	g13124		1762	392	contig_9_pilon	Yes			CAZY	2569042	2570557	C	orthogroup10817	125(1):A23(1):Fus2(1):CB3(1):A13(1):A28(1):PG(1):fo47(1):4287(1)
62	BFJ65_g13908	g12825		1760	99	contig_9_pilon					1821398	1821721	C	orthogroup10524	125(1):A23(1):Fus2(1):CB3(1):A13(1):A28(1):PG(1):fo47(1):4287(1)
63	BFJ65_g5846	g4819		1738	276	contig_3_pilon			Yes		2732614	2733408	C	orthogroup4195	125(1):A23(1):Fus2(1):CB3(1):A13(1):A28(1):PG(1):fo47(2):4287(2)
64	BFJ65_g12790	g11550		1736	264	contig_8_pilon			Yes		1414211	1414938	C	orthogroup9916	125(1):A23(1):Fus2(1):CB3(1):A13(1):A28(1):PG(1):fo47(1):4287(1)
65	BFJ65_g9862	g9035		1710	420	contig_6_pilon					1417099	1418902	C	orthogroup5774	125(1):A23(1):Fus2(1):CB3(1):A13(1):A28(1):PG(1):fo47(1):4287(1)
66	BFJ65_g1054	g761		1695	248	contig_1_pilon			Yes		2473411	2474283	C	orthogroup4521	125(1):A23(1):Fus2(1):CB3(1):A13(1):A28(1):PG(1):fo47(2):4287(1)
67	BFJ65_g985	g1393		1687	353	contig_1_pilon					4473107	4473382	C	orthogroup6378	125(1):A23(1):Fus2(1):CB3(1):A13(1):A28(1):PG(1):fo47(1):4287(1)
68	BFJ65_g10778	g10578		1676	271	contig_7_pilon					2288502	2288887	C	orthogroup7971	125(1):A23(1):Fus2(1):CB3(1):A13(1):A28(1):PG(1):fo47(1):4287(1)
69	BFJ65_g6068	g6632		1674	250	contig_4_pilon					3376009	3376889	C	orthogroup2313	125(1):A23(1):Fus2(1):CB3(1):A13(1):A28(1):PG(1):fo47(3):4287(3)
70	BFJ65_g3303	g2766		1674	296	contig_2_pilon			Yes		1969000	1969666	C	orthogroup7444	125(1):A23(1):Fus2(1):CB3(1):A13(1):A28(1):PG(1):fo47(1):4287(1)
71	BFJ65_g3222	g2339		1671	214	contig_2_pilon			Yes		719997	720407	C	orthogroup8062	125(1):A23(1):Fus2(1):CB3(1):A13(1):A28(1):PG(1):fo47(1):4287(1)
72	BFJ65_g18010	g16515		1659	150	contig_17_pilon	Yes				286978	289017	C	orthogroup5121	125(1):A23(1):Fus2(1):CB3(1):A13(1):A28(1):PG(1):fo47(2):4287(1)
73	BFJ65_g1742	g402		1659	220	contig_1_pilon			Yes		1235551	1236091	C	orthogroup3681	125(1):A23(1):Fus2(1):CB3(1):A13(1):A28(1):PG(1):fo47(2):4287(2)
74	BFJ65_g813	g1078		1645	33	contig_1_pilon	Yes				3477577	3478226	C	orthogroup7124	125(1):A23(1):Fus2(1):CB3(1):A13(1):A28(1):PG(1):fo47(1):4287(1)
75	BFJ65_g18381	g16805		1627	225	contig_19_pilon					68716	70698	PS	orthogroup12923	125(1):A23(2):Fus2(2):CB3(0):A13(0):A28(0):PG(0):fo47(0):4287(0)
76	BFJ65_g10454	g9067		1622	262	contig_6_pilon					1523906	1524539	C	orthogroup5793	125(1):A23(1):Fus2(1):CB3(1):A13(1):A28(1):PG(1):fo47(1):4287(1)
77	BFJ65_g9497	g8946		1619	381	contig_6_pilon			Yes		1064171	1064574	C	orthogroup3237	125(1):A23(1):Fus2(1):CB3(1):A13(1):A28(1):PG(1):fo47(2):4287(2)
78	BFJ65_g1672	g632		1618	331	contig_1_pilon			Yes		2027118	2027835	C	orthogroup10510	125(1):A23(1):Fus2(1):CB3(1):A13(1):A28(1):PG(1):fo47(1):4287(1)
79	BFJ65_g3219	g2448		1601	187	contig_2_pilon					1050696	1051402	C	orthogroup8208	125(1):A23(1):Fus2(1):CB3(1):A13(1):A28(1):PG(1):fo47(1):4287(1)
80	BFJ65_g10485	g9421		1595	267	contig_6_pilon					2684635	2685591	C	orthogroup6405	125(1):A23(1):Fus2(1):CB3(1):A13(1):A28(1):PG(1):fo47(1):4287(1)
81	BFJ65_g7356	g6251		1564	280	contig_4_pilon					2082944	2083798	C	orthogroup8413	125(1):A23(1):Fus2(1):CB3(1):A13(1):A28(1):PG(1):fo47(1):4287(1)
82	BFJ65_g10127	g9561		1561	247	contig_6_pilon			Yes		3083059	3083733	C	orthogroup3790	125(1):A23(1):Fus2(1):CB3(1):A13(1):A28(1):PG(1):fo47(2):4287(2)
83	BFJ65_g6122	g6475		1557	260	contig_4_pilon			Yes		2850206	2850860	C	orthogroup8417	125(1):A23(1):Fus2(1):CB3(1):A13(1):A28(1):PG(1):fo47(1):4287(1)
84	BFJ65_g6600	g6281		1555	419	contig_4_pilon					2179257	2181166	C	orthogroup1476	125(2):A23(2):Fus2(2):CB3(2):A13(2):A28(2):PG(2):fo47(2):4287(2)
85	BFJ65_g12768	g11706		1546	94	contig_8_pilon			Yes		1883283	1883751	C	orthogroup1230	125(2):A23(2):Fus2(2):CB3(2):A13(2):A28(2):PG(2):fo47(3):4287(2)
86	BFJ65_g6623	g6570		1506	217	contig_4_pilon					3175700	3176430	C	orthogroup5706	125(1):A23(1):Fus2(1):CB3(1):A13(1):A28(1):PG(1):fo47(1):4287(1)
87	BFJ65_g3457	g2917		1487	77	contig_2_pilon			Yes		2451604	2452144	C	orthogroup6188	125(1):A23(1):Fus2(1):CB3(1):A13(1):A28(1):PG(1):fo47(1):4287(1)
88	BFJ65_g12834	g11536		1481	139	contig_8_pilon			Yes		1383601	1384274	C	orthogroup9921	125(1):A23(1):Fus2(1):CB3(1):A13(1):A28(1):PG(1):fo47(1):4287(1)
89	BFJ65_g4248	g4811		1472	213	contig_3_pilon					2707677	2708436	C	orthogroup1836	125(1):A23(1):Fus2(1):CB3(1):A13(1):A28(2):PG(1):fo47(4):4287(4)
90	BFJ65_g110	g898		1412	160	contig_1_pilon					2897196	2898176	C	orthogroup2523	125(1):A23(1):Fus2(1):CB3(1):A13(1):A28(1):PG(1):fo47(3):4287(3)
91	BFJ65_g1334	g520		1406	430	contig_1_pilon			Yes		1622559	1622894	C	orthogroup8973	125(1):A23(1):Fus2(1):CB3(1):A13(1):A28(1):PG(1):fo47(1):4287(1)
92	BFJ65_g668	g471		1400	90	contig_1_pilon					1465075	1468571	C	orthogroup477	125(3):A23(3):Fus2(3):CB3(3):A13(3):A28(3):PG(3):fo47(5):4287(6)
93	BFJ65_g2451	g3410		1397	134	contig_2_pilon					3839612	3840506	C	orthogroup3782	125(1):A23(1):Fus2(1):CB3(1):A13(1):A28(1):PG(1):fo47(2):4287(2)
94	BFJ65_g1385	g1452		1394	208	contig_1_pilon					4675224	4675908	C	orthogroup3388	125(1):A23(1):Fus2(1):CB3(1):A13(1):A28(1):PG(1):fo47(2):4287(2)
95	BFJ65_g12963	g11730		1382	75	contig_8_pilon					1975639	1977554	C	orthogroup5032	125(1):A23(1):Fus2(1):CB3(1):A13(1):A28(1):PG(1):fo47(1):4287(2)
96	BFJ65_g6067	g6633		1377	190	contig_4_pilon			Yes		3377176	3377758	C	orthogroup3221	125(1):A23(1):Fus2(1):CB3(1):A13(1):A28(1):PG(1):fo47(2):4287(2)
97	BFJ65_g16566	g15187		1372	415	contig_13_pilon	Yes				527361	528210	C	orthogroup8754	125(1):A23(1):Fus2(1):CB3(1):A13(1):A28(1):PG(1):fo47(1):4287(1)
98	BFJ65_g11850	g10614		1368	227	contig_7_pilon			Yes		2394634	2395195	C	orthogroup8726	125(1):A23(1):Fus2(1):CB3(1):A13(1):A28(1):PG(1):fo47(1):4287(1)
99	BFJ65_g11861	g10154		1368	175	contig_7_pilon			Yes		896376	897252	C	orthogroup7371	125(1):A23(1):Fus2(1):CB3(1):A13(1):A28(1):PG(1):fo47(1):4287(1)
100	BFJ65_g4584	g5036		1349	196	contig_3_pilon			Yes		3478486	3479180	C	orthogroup4347	125(1):A23(1):Fus2(1):CB3(1):A13(1):A28(1):PG(1):fo47(2):4287(2)
101	BFJ65_g10225	g8963		1348	143	contig_6_pilon					1115019	1115990	C	orthogroup5736	125(1):A23(1):Fus2(1):CB3(1):A13(1):A28(1):PG(1):fo47(1):4287(1)
102	BFJ65_g2092	g377		1345	200	contig_1_pilon					1163969	1164965	C	orthogroup1965	125(1):A23(1):Fus2(1):CB3(1):A13(1):A28(1):PG(1):fo47(4):4287(4)
103	BFJ65_g17339	g16013		1335	221	contig_15_pilon	Yes				592240	593211	C	orthogroup11114	125(1):A23(1):Fus2(1):CB3(1):A13(1):A28(1):PG(1):fo47(1):4287(1)
104	BFJ65_g1392	g1455		1301	211	contig_1_pilon					4695958	4697164	C	orthogroup3386	125(1):A23(1):Fus2(1):CB3(1):A13(1):A28(1):PG(1):fo47(2):4287(2)
105	BFJ65_g1928	g830		1299	179	contig_1_pilon					2664412	2665049	C	orthogroup6191	125(1):A23(1):Fus2(1):CB3(1):A13(1):A28(1):PG(1):fo47(1):4287(1)
106	BFJ65_g5077	g4917		1297	192	contig_3_pilon					3061556	3062603	C	orthogroup4171	125(1):A23(1):Fus2(1):CB3(1):A13(1):A28(1):PG(1):fo47(2):4287(2)
107	BFJ65_g10535	g9391		1283	176	contig_6_pilon			Yes		2604530	2605273	C	orthogroup8157	125(1):A23(1):Fus2(1):CB3(1):A13(1):A28(1):PG(1):fo47(1):4287(1)
108	BFJ65_g9368	g8995		1272	75	contig_6_pilon				Antismash	1250365	1252841	C	orthogroup5755	125(1):A23(1):Fus2(1):CB3(1):A13(1):A28(1):PG(1):fo47(1):4287(1)
109	BFJ65_g11231	g10400		1261	222	contig_7_pilon			Yes		1703143	1704068	C	orthogroup6848	125(1):A23(1):Fus2(1):CB3(1):A13(1):A28(1):PG(1):fo47(1):4287(1)
110	BFJ65_g1733	g409		1256	231	contig_1_pilon					1248215	1249198	C	orthogroup4767	125(1):A23(1):Fus2(1):CB3(1):A13(2):A28(1):PG(1):fo47(1):4287(1)
111	BFJ65_g18693	g17155		1254	191	contig_21_pilon					253349	255335	PS	orthogroup12923	125(1):A23(2):Fus2(2):CB3(0):A13(0):A28(0):PG(0):fo47(0):4287(0)
112	BFJ65_g9666	g9348		1247	173	contig_6_pilon					2461331	2464172	C	orthogroup8185	125(1):A23(1):Fus2(1):CB3(1):A13(1):A28(1):PG(1):fo47(1):4287(1)
113	BFJ65_g3349	g3685		1245	195	contig_2_pilon					4684940	4685972	C	orthogroup9955	125(1):A23(1):Fus2(1):CB3(1):A13(1):A28(1):PG(1):fo47(1):4287(1)
114	BFJ65_g3930	g3501		1219	251	contig_2_pilon			Yes		4128027	4128950	C	orthogroup10803	125(1):A23(1):Fus2(1):CB3(1):A13(1):A28(1):PG(1):fo47(1):4287(1)
115	BFJ65_g9424	g9059		1214	219	contig_6_pilon					1505597	1506349	C	orthogroup5787	125(1):A23(1):Fus2(1):CB3(1):A13(1):A28(1):PG(1):fo47(1):4287(1)
116	BFJ65_g7122	g6615		1211	159	contig_4_pilon					3323964	3325663	C	orthogroup3225	125(1):A23(1):Fus2(1):CB3(1):A13(1):A28(1):PG(1):fo47(1):4287(3)
117	BFJ65_g4694	g5280		1209	224	contig_3_pilon			Yes		4266585	4267539	C	orthogroup9698	125(1):A23(1):Fus2(1):CB3(1):A13(1):A28(1):PG(1):fo47(1):4287(1)
118	BFJ65_g4297	g4680		1200	205	contig_3_pilon			Yes		2281054	2281740	C	orthogroup7909	125(1):A23(1):Fus2(1):CB3(1):A13(1):A28(1):PG(1):fo47(1):4287(1)
119	BFJ65_g1061	g1638		1194	171	contig_1_pilon			Yes		5271162	5272179	C	orthogroup6941	125(1):A23(1):Fus2(1):CB3(1):A13(1):A28(1):PG(1):fo47(1):4287(1)
120	BFJ65_g12554	CUFF_12559_1_762		1189	145	contig_8_pilon			Yes		2268198	2268361	C
121	BFJ65_g17110	g15698		1183	261	contig_14_pilon					851604	852269	LS	orthogroup1289	125(3):A23(3):Fus2(3):CB3(1):A13(5):A28(4):PG(0):fo47(0):4287(0)
122	BFJ65_g9941	g9562		1181	201	contig_6_pilon					3083795	3084830	C	orthogroup8292	125(1):A23(1):Fus2(1):CB3(1):A13(1):A28(1):PG(1):fo47(1):4287(1)
123	BFJ65_g9796	g9012		1176	49	contig_6_pilon			Yes		1328304	1329366	C	orthogroup2323	125(1):A23(1):Fus2(1):CB3(2):A13(1):A28(2):PG(1):fo47(2):4287(2)
124	BFJ65_g9805	g9019		1168	180	contig_6_pilon					1353867	1354887	C	orthogroup5765	125(1):A23(1):Fus2(1):CB3(1):A13(1):A28(1):PG(1):fo47(1):4287(1)
125	BFJ65_g3115	g2468		1168	165	contig_2_pilon			Yes		1106578	1107378	C	orthogroup8201	125(1):A23(1):Fus2(1):CB3(1):A13(1):A28(1):PG(1):fo47(1):4287(1)
126	BFJ65_g3456	g2916		1168	15	contig_2_pilon			Yes		2448959	2449492	C	orthogroup6187	125(1):A23(1):Fus2(1):CB3(1):A13(1):A28(1):PG(1):fo47(1):4287(1)
127	BFJ65_g3846	g2787		1162	130	contig_2_pilon					2027567	2029000	C	orthogroup1958	125(1):A23(1):Fus2(1):CB3(1):A13(1):A28(1):PG(1):fo47(4):4287(4)
128	BFJ65_g3225	g3311		1145	102	contig_2_pilon			Yes		3556806	3557285	C	orthogroup5387	125(1):A23(1):Fus2(1):CB3(1):A13(1):A28(1):PG(1):fo47(1):4287(1)
129	BFJ65_g1234	g241		1143	56	contig_1_pilon					661387	661821	C	orthogroup11855	125(1):A23(1):Fus2(1):CB3(1):A13(1):A28(1):PG(1):fo47(1):4287(0)
130	BFJ65_g904	g1249		1135	63	contig_1_pilon					4008321	4010853	C	orthogroup453	125(3):A23(3):Fus2(3):CB3(3):A13(3):A28(3):PG(3):fo47(6):4287(6)
131	BFJ65_g2588	g3456		1131	168	contig_2_pilon			Yes		3980864	3981570	C	orthogroup11176	125(1):A23(1):Fus2(1):CB3(1):A13(1):A28(1):PG(1):fo47(1):4287(1)
132	BFJ65_g1833	g672		1120	196	contig_1_pilon			Yes		2174441	2175125	C	orthogroup8829	125(1):A23(1):Fus2(1):CB3(1):A13(1):A28(1):PG(1):fo47(1):4287(1)
133	BFJ65_g6562	g5930		1119	163	contig_4_pilon					1075845	1077287	C	orthogroup5502	125(1):A23(1):Fus2(1):CB3(1):A13(1):A28(1):PG(1):fo47(1):4287(1)
134	BFJ65_g6434	g6643		1114	48	contig_4_pilon	Yes				3413397	3414275	C	orthogroup2129	125(1):A23(2):Fus2(1):CB3(1):A13(1):A28(2):PG(2):fo47(3):4287(1)
135	BFJ65_g11758	g10192		1112	161	contig_7_pilon			Yes		1001061	1001578	C	orthogroup11021	125(1):A23(1):Fus2(1):CB3(1):A13(1):A28(1):PG(1):fo47(1):4287(1)
136	BFJ65_g1929	g831		1110	62	contig_1_pilon					2667066	2669492	C	orthogroup1098	125(2):A23(2):Fus2(2):CB3(2):A13(4):A28(2):PG(2):fo47(2):4287(2)
137	BFJ65_g18647	CUFF_4344_1_33	SIX7	1108	245	contig_21_pilon		Yes			242732	243229	PS	orthogroup13885	125(1):A23(1):Fus2(1):CB3(0):A13(0):A28(0):PG(0):fo47(0):4287(0)
138	BFJ65_g102	g1312		1088	195	contig_1_pilon					4218474	4219437	C	orthogroup4129	125(2):A23(1):Fus2(1):CB3(2):A13(1):A28(1):PG(1):fo47(1):4287(1)
139	BFJ65_g6316	g6404		1083	154	contig_4_pilon					2580440	2581570	C	orthogroup8637	125(1):A23(1):Fus2(1):CB3(1):A13(1):A28(1):PG(1):fo47(1):4287(1)
140	BFJ65_g6422	CUFF_7838_1_662		1080	142	contig_4_pilon			Yes		2128740	2129104	C	orthogroup11335	125(1):A23(1):Fus2(1):CB3(1):A13(1):A28(1):PG(1):fo47(1):4287(1)
141	BFJ65_g10288	g9307		1076	149	contig_6_pilon			Yes		2328958	2330039	C	orthogroup4041	125(1):A23(1):Fus2(1):CB3(1):A13(1):A28(1):PG(1):fo47(2):4287(2)
142	BFJ65_g1625	g1503		1069	178	contig_1_pilon					4849219	4850376	C	orthogroup10872	125(1):A23(1):Fus2(1):CB3(1):A13(1):A28(1):PG(1):fo47(1):4287(1)
143	BFJ65_g2305	g2498		1063	254	contig_2_pilon					1176266	1176891	C	orthogroup5194	125(1):A23(1):Fus2(1):CB3(1):A13(1):A28(1):PG(1):fo47(1):4287(2)
144	BFJ65_g12587	g11855		1056	81	contig_8_pilon					2391047	2392768	C	orthogroup1	125(76):A23(77):Fus2(78):CB3(76):A13(78):A28(75):PG(78):fo47(98):4287(83)
145	BFJ65_g13266	g12856		1038	178	contig_9_pilon			Yes	Antismash	1892244	1892760	C	orthogroup4232	125(1):A23(1):Fus2(1):CB3(1):A13(1):A28(1):PG(1):fo47(2):4287(2)
146	BFJ65_g7360	g6255		1034	158	contig_4_pilon					2089956	2091402	C	orthogroup8412	125(1):A23(1):Fus2(1):CB3(1):A13(1):A28(1):PG(1):fo47(1):4287(1)
147	BFJ65_g317	g717		1012	149	contig_1_pilon			Yes		2308409	2308855	C	orthogroup6258	125(1):A23(1):Fus2(1):CB3(1):A13(1):A28(1):PG(1):fo47(1):4287(1)
148	BFJ65_g7111	g5976		1005	106	contig_4_pilon			Yes		1227455	1228442	C	orthogroup3185	125(1):A23(1):Fus2(1):CB3(1):A13(1):A28(1):PG(1):fo47(2):4287(2)
149	BFJ65_g4327	g4899		1004	112	contig_3_pilon			Yes		3000454	3000888	C	orthogroup8796	125(1):A23(1):Fus2(1):CB3(1):A13(1):A28(1):PG(1):fo47(1):4287(1)
150	BFJ65_g11725	g10463		996	49	contig_7_pilon			Yes		1897143	1897651	C	orthogroup1230	125(2):A23(2):Fus2(2):CB3(2):A13(2):A28(2):PG(2):fo47(3):4287(2)
151	BFJ65_g9930	g9213		995	116	contig_6_pilon					2034667	2035831	C	orthogroup3940	125(1):A23(1):Fus2(1):CB3(1):A13(1):A28(1):PG(1):fo47(2):4287(2)
152	BFJ65_g7595	PGN_CUFF_8110_1_19		994	125	contig_4_pilon					2986097	2986225	C
153	BFJ65_g3268	g3162		959	63	contig_2_pilon				Antismash	3173400	3174484	C	orthogroup117	125(8):A23(8):Fus2(8):CB3(7):A13(8):A28(8):PG(8):fo47(10):4287(7)
154	BFJ65_g6561	g5931		953	159	contig_4_pilon			Yes		1077567	1078241	C	orthogroup3178	125(1):A23(1):Fus2(1):CB3(1):A13(1):A28(1):PG(1):fo47(2):4287(2)
155	BFJ65_g3766	g3485		947	55	contig_2_pilon					4070556	4071019	C	orthogroup10146	125(1):A23(1):Fus2(1):CB3(1):A13(1):A28(1):PG(1):fo47(1):4287(1)
156	BFJ65_g8809	g7965		934	115	contig_5_pilon					2619958	2621668	C	orthogroup83	125(10):A23(9):Fus2(11):CB3(9):A13(8):A28(8):PG(9):fo47(10):4287(13)
157	BFJ65_g11953	g11609		933	233	contig_8_pilon			Yes		1597692	1598204	C	orthogroup1516	125(3):A23(3):Fus2(3):CB3(1):A13(3):A28(2):PG(1):fo47(1):4287(1)
158	BFJ65_g12668	g11204		932	187	contig_8_pilon	Yes				433218	433991	C	orthogroup13388	125(1):A23(1):Fus2(1):CB3(0):A13(0):A28(0):PG(0):fo47(0):4287(1)
159	BFJ65_g18692	g17153		925	165	contig_21_pilon		Yes	Yes		248074	248590	PS	orthogroup13429	125(1):A23(1):Fus2(1):CB3(0):A13(0):A28(0):PG(0):fo47(0):4287(1)
160	BFJ65_g7963	g8077		922	27	contig_5_pilon			Yes		2961656	2961991	C	orthogroup8943	125(1):A23(1):Fus2(1):CB3(1):A13(1):A28(1):PG(1):fo47(1):4287(1)
161	BFJ65_g2613	g2261		916	75	contig_2_pilon					525552	526776	C	orthogroup9221	125(1):A23(1):Fus2(1):CB3(1):A13(1):A28(1):PG(1):fo47(1):4287(1)
162	BFJ65_g14936	g13457		911	100	contig_10_pilon	Yes	Yes			398771	400091	PS	orthogroup13430	125(1):A23(1):Fus2(2):CB3(0):A13(0):A28(0):PG(0):fo47(0):4287(0)
163	BFJ65_g7437	g6480		897	55	contig_4_pilon	Yes				2873715	2875022	C	orthogroup3822	125(1):A23(1):Fus2(1):CB3(1):A13(1):A28(1):PG(1):fo47(3):4287(1)
164	BFJ65_g13120	g11436		892	48	contig_8_pilon			Yes		1039455	1039786	C	orthogroup7317	125(1):A23(1):Fus2(1):CB3(1):A13(1):A28(1):PG(1):fo47(1):4287(1)
165	BFJ65_g10213	g9298		889	250	contig_6_pilon	Yes				2306953	2307614	C	orthogroup8695	125(1):A23(1):Fus2(1):CB3(1):A13(1):A28(1):PG(1):fo47(1):4287(1)
166	BFJ65_g852	g303		866	105	contig_1_pilon				Antismash	894299	895582	C	orthogroup146	125(6):A23(6):Fus2(6):CB3(5):A13(5):A28(5):PG(5):fo47(13):4287(12)
167	BFJ65_g9051	g7353		855	66	contig_5_pilon					563163	564737	C	orthogroup7066	125(1):A23(1):Fus2(1):CB3(1):A13(1):A28(1):PG(1):fo47(1):4287(1)
168	BFJ65_g1281	g1308		854	95	contig_1_pilon					4198556	4201245	C	orthogroup2502	125(1):A23(1):Fus2(1):CB3(1):A13(1):A28(1):PG(1):fo47(5):4287(1)
169	BFJ65_g5576	g5268		853	212	contig_3_pilon					4238772	4239886	C	orthogroup66	125(12):A23(12):Fus2(12):CB3(11):A13(12):A28(13):PG(11):fo47(11):4287(9)
170	BFJ65_g1897	g999		851	113	contig_1_pilon	Yes			CAZY	3210797	3212468	C	orthogroup1030	125(2):A23(2):Fus2(2):CB3(2):A13(2):A28(2):PG(2):fo47(5):4287(2)
171	BFJ65_g6346	g5949		845	84	contig_4_pilon					1135198	1136021	C	orthogroup4439	125(1):A23(1):Fus2(1):CB3(1):A13(1):A28(1):PG(1):fo47(2):4287(1)
172	BFJ65_g6231	g6664		844	340	contig_4_pilon	Yes		Yes		3470796	3471271	C	orthogroup1193	125(2):A23(2):Fus2(2):CB3(2):A13(2):A28(2):PG(2):fo47(3):4287(2)
173	BFJ65_g7343	g6038		841	165	contig_4_pilon			Yes		1416825	1417620	C	orthogroup5574	125(1):A23(1):Fus2(1):CB3(1):A13(1):A28(1):PG(1):fo47(1):4287(1)
174	BFJ65_g7840	g7791		832	120	contig_5_pilon			Yes		2022921	2023231	C	orthogroup6759	125(1):A23(1):Fus2(1):CB3(1):A13(1):A28(1):PG(1):fo47(1):4287(1)
175	BFJ65_g10287	g9306		815	82	contig_6_pilon					2327499	2328254	C	orthogroup4040	125(1):A23(1):Fus2(1):CB3(1):A13(1):A28(1):PG(1):fo47(2):4287(2)
176	BFJ65_g10290	g9305		807	53	contig_6_pilon			Yes		2326180	2326926	C	orthogroup9569	125(1):A23(1):Fus2(1):CB3(1):A13(1):A28(1):PG(1):fo47(1):4287(1)
177	BFJ65_g2005	g1398		805	98	contig_1_pilon					4494050	4496559	C	orthogroup254	125(5):A23(5):Fus2(5):CB3(5):A13(5):A28(5):PG(5):fo47(5):4287(5)
178	BFJ65_g3446	g3405		795	115	contig_2_pilon					3826340	3826721	C	orthogroup8237	125(1):A23(1):Fus2(1):CB3(1):A13(1):A28(1):PG(1):fo47(1):4287(1)
179	BFJ65_g4406	g5209		787	49	contig_3_pilon			Yes		4042087	4042904	C	orthogroup7706	125(1):A23(1):Fus2(1):CB3(1):A13(1):A28(1):PG(1):fo47(1):4287(1)
180	BFJ65_g14559	NS_00307		787	195	contig_10_pilon			Yes		1099948	1100292	PS
181	BFJ65_g6198	g6072		777	16	contig_4_pilon					1543993	1545345	C	orthogroup215	125(3):A23(3):Fus2(3):CB3(3):A13(3):A28(3):PG(3):fo47(14):4287(14)
182	BFJ65_g3843	g3208		776	315	contig_2_pilon					3299361	3300509	C	orthogroup1447	125(1):A23(1):Fus2(1):CB3(1):A13(1):A28(1):PG(2):fo47(2):4287(8)
183	BFJ65_g18678	g17172		773	60	contig_21_pilon	Yes				299011	300165	PS	orthogroup812	125(4):A23(4):Fus2(4):CB3(2):A13(2):A28(3):PG(2):fo47(3):4287(1)
184	BFJ65_g10395	g9594		761	270	contig_6_pilon			Yes		3211591	3212734	C	orthogroup10797	125(1):A23(1):Fus2(1):CB3(1):A13(1):A28(1):PG(1):fo47(1):4287(1)
185	BFJ65_g18645	g17143		759	147	contig_21_pilon	Yes	Yes	Yes		213040	213432	PS	orthogroup13903	125(1):A23(1):Fus2(1):CB3(0):A13(0):A28(0):PG(0):fo47(0):4287(0)
186	BFJ65_g12883	g11286		758	377	contig_8_pilon	Yes		Yes		648923	649525	C	orthogroup9887	125(1):A23(1):Fus2(1):CB3(1):A13(1):A28(1):PG(1):fo47(1):4287(1)
187	BFJ65_g439	g906		732	56	contig_1_pilon					2915285	2916314	C	orthogroup8469	125(1):A23(1):Fus2(1):CB3(1):A13(1):A28(1):PG(1):fo47(1):4287(1)
188	BFJ65_g2426	g2753		731	69	contig_2_pilon					1934484	1936876	C	orthogroup2890	125(1):A23(1):Fus2(1):CB3(1):A13(1):A28(1):PG(1):fo47(4):4287(1)
189	BFJ65_g6296	g5967		728	98	contig_4_pilon			Yes		1200241	1201072	C	orthogroup5525	125(1):A23(1):Fus2(1):CB3(1):A13(1):A28(1):PG(1):fo47(1):4287(1)
190	BFJ65_g5924	g4482		727	29	contig_3_pilon					1593104	1594735	C	orthogroup225	125(4):A23(4):Fus2(4):CB3(4):A13(4):A28(4):PG(5):fo47(10):4287(9)
191	BFJ65_g17925	g16565		718	124	contig_17_pilon	Yes		Yes		425239	425759	C	orthogroup860	125(2):A23(2):Fus2(2):CB3(2):A13(2):A28(2):PG(2):fo47(5):4287(5)
192	BFJ65_g11921	g10285		715	137	contig_7_pilon					1310176	1311240	C	orthogroup2257	125(1):A23(1):Fus2(3):CB3(2):A13(3):A28(1):PG(1):fo47(1):4287(1)
193	BFJ65_g10670	CUFF_11805_1_1087		711	158	contig_7_pilon					3182858	3183094	C	orthogroup11314	125(1):A23(1):Fus2(1):CB3(1):A13(1):A28(1):PG(1):fo47(1):4287(1)
194	BFJ65_g18532	g17006		701	235	contig_20_pilon					211504	212166	LS	orthogroup1289	125(3):A23(3):Fus2(3):CB3(1):A13(5):A28(4):PG(0):fo47(0):4287(0)
195	BFJ65_g395	g1099		684	30	contig_1_pilon			Yes		3535959	3536694	C	orthogroup7107	125(1):A23(1):Fus2(1):CB3(1):A13(1):A28(1):PG(1):fo47(1):4287(1)
196	BFJ65_g2323	g3365		681	96	contig_2_pilon					3691341	3692990	C	orthogroup14	125(34):A23(33):Fus2(35):CB3(35):A13(36):A28(35):PG(35):fo47(43):4287(38)
197	BFJ65_g18828	g17258		678	631	contig_26_pilon			Yes		24634	25101		orthogroup13524	125(1):A23(1):Fus2(2):CB3(0):A13(0):A28(0):PG(0):fo47(0):4287(0)
198	BFJ65_g7241	g6694		670	26	contig_4_pilon			Yes		3551332	3552055	C	orthogroup3212	125(1):A23(1):Fus2(1):CB3(1):A13(1):A28(1):PG(1):fo47(2):4287(2)
199	BFJ65_g8307	g8557		664	610	contig_5_pilon			Yes		4357658	4358125	C	orthogroup13524	125(1):A23(1):Fus2(2):CB3(0):A13(0):A28(0):PG(0):fo47(0):4287(0)
200	BFJ65_g17658	g16240		663	163	contig_16_pilon	Yes	Yes	Yes	CAZY;	308814	309245	PS	orthogroup13434	125(1):A23(1):Fus2(1):CB3(0):A13(0):A28(0):PG(0):fo47(0):4287(1)
201	BFJ65_g17664	g16290		656	51	contig_16_pilon		Yes	Yes		454868	455345	PS	orthogroup14549	125(0):A23(1):Fus2(1):CB3(0):A13(0):A28(0):PG(0):fo47(0):4287(0)
202	BFJ65_g10874	g10046		650	274	contig_7_pilon			Yes		585414	585926	C	orthogroup8673	125(1):A23(1):Fus2(1):CB3(1):A13(1):A28(1):PG(1):fo47(1):4287(1)
203	BFJ65_g3306	g2763		648	59	contig_2_pilon			Yes		1965860	1966414	C	orthogroup12118	125(1):A23(1):Fus2(1):CB3(1):A13(1):A28(1):PG(1):fo47(0):4287(0)
204	BFJ65_g8933	g7544		644	84	contig_5_pilon					1203947	1206145	C	orthogroup254	125(5):A23(5):Fus2(5):CB3(5):A13(5):A28(5):PG(5):fo47(5):4287(5)
205	BFJ65_g5983	g4904		642	33	contig_3_pilon					3013772	3015196	C	orthogroup176	125(5):A23(5):Fus2(5):CB3(5):A13(5):A28(5):PG(5):fo47(11):4287(9)
206	BFJ65_g4833	g5303		637	23	contig_3_pilon					4347647	4349004	C	orthogroup3160	125(1):A23(1):Fus2(1):CB3(1):A13(1):A28(1):PG(1):fo47(2):4287(2)
207	BFJ65_g6156	g6316		634	28	contig_4_pilon					2293177	2294750	C	orthogroup10431	125(1):A23(1):Fus2(1):CB3(1):A13(1):A28(1):PG(1):fo47(1):4287(1)
208	BFJ65_g18530	g17017		634	186	contig_20_pilon					242224	243332	LS	orthogroup1182	125(4):A23(4):Fus2(4):CB3(0):A13(4):A28(3):PG(0):fo47(0):4287(0)
209	BFJ65_g433	g900		626	48	contig_1_pilon			Yes		2902307	2903106	C	orthogroup294	125(4):A23(4):Fus2(4):CB3(4):A13(4):A28(4):PG(4):fo47(7):4287(7)
210	BFJ65_g17895	g16513		615	37	contig_17_pilon			Yes		279178	280034	C	orthogroup2138	125(1):A23(1):Fus2(1):CB3(1):A13(1):A28(1):PG(1):fo47(6):4287(1)
211	BFJ65_g12463	NS_10073		614	321	contig_8_pilon					2385294	2385404	C
212	BFJ65_g2913	g3886		605	48	contig_2_pilon	Yes		Yes		5172628	5173145	C	orthogroup9739	125(1):A23(1):Fus2(1):CB3(1):A13(1):A28(1):PG(1):fo47(1):4287(1)
213	BFJ65_g16860	g15707		597	37	contig_14_pilon					872141	873325	LS	orthogroup752	125(4):A23(4):Fus2(4):CB3(1):A13(4):A28(4):PG(1):fo47(2):4287(2)
214	BFJ65_g5066	g5190		590	110	contig_3_pilon			Yes		3954465	3956106	C	orthogroup3658	125(1):A23(1):Fus2(1):CB3(1):A13(1):A28(1):PG(1):fo47(2):4287(2)
215	BFJ65_g5183	g4868		586	17	contig_3_pilon					2908805	2910106	C	orthogroup2557	125(1):A23(1):Fus2(1):CB3(1):A13(1):A28(1):PG(1):fo47(3):4287(3)
216	BFJ65_g8630	g7985		586	127	contig_5_pilon			Yes		2681761	2682168	C	orthogroup9268	125(1):A23(1):Fus2(1):CB3(1):A13(1):A28(1):PG(1):fo47(1):4287(1)
217	BFJ65_g670	g473		581	44	contig_1_pilon					1488462	1490199	C	orthogroup1475	125(2):A23(2):Fus2(2):CB3(2):A13(2):A28(2):PG(2):fo47(2):4287(2)
218	BFJ65_g10276	g8858		580	26	contig_6_pilon					820952	822854	C	orthogroup7782	125(1):A23(1):Fus2(1):CB3(1):A13(1):A28(1):PG(1):fo47(1):4287(1)
219	BFJ65_g16859	g15708		578	44	contig_14_pilon					876007	877503	LS	orthogroup565	125(4):A23(4):Fus2(3):CB3(2):A13(7):A28(5):PG(2):fo47(1):4287(1)
220	BFJ65_g9314	g9555		570	17	contig_6_pilon			Yes		3069158	3069919	C	orthogroup3792	125(1):A23(1):Fus2(1):CB3(1):A13(1):A28(1):PG(1):fo47(2):4287(2)
221	BFJ65_g3362	g2378		565	57	contig_2_pilon					837774	839465	C	orthogroup1264	125(2):A23(2):Fus2(2):CB3(2):A13(2):A28(2):PG(2):fo47(3):4287(2)
222	BFJ65_g10722	g10393		564	165	contig_7_pilon			Yes		1681707	1682019	C	orthogroup12206	125(1):A23(0):Fus2(1):CB3(1):A13(1):A28(1):PG(1):fo47(1):4287(0)
223	BFJ65_g8243	g8092		563	22	contig_5_pilon			Yes		3004529	3005466	C	orthogroup11187	125(1):A23(1):Fus2(1):CB3(1):A13(1):A28(1):PG(1):fo47(1):4287(1)
224	BFJ65_g15461	g13941		562	98	contig_11_pilon	Yes			CAZY	39096	40181	C	orthogroup4566	125(2):A23(1):Fus2(1):CB3(1):A13(1):A28(1):PG(1):fo47(1):4287(1)
225	BFJ65_g16484	g15091		558	116	contig_13_pilon	Yes				305344	306777	C	orthogroup2181	125(2):A23(2):Fus2(2):CB3(1):A13(1):A28(1):PG(1):fo47(1):4287(3)
226	BFJ65_g8485	g8227		556	25	contig_5_pilon					3390967	3392464	C	orthogroup565	125(4):A23(4):Fus2(3):CB3(2):A13(7):A28(5):PG(2):fo47(1):4287(1)
227	BFJ65_g3527	g2936		555	28	contig_2_pilon					2550857	2554126	C	orthogroup562	125(3):A23(3):Fus2(3):CB3(3):A13(3):A28(3):PG(3):fo47(4):4287(4)
228	BFJ65_g17896	g16431		551	118	contig_17_pilon			Yes		50427	50823	C	orthogroup13391	125(1):A23(1):Fus2(1):CB3(0):A13(0):A28(0):PG(0):fo47(1):4287(0)
229	BFJ65_g178	g1333		544	27	contig_1_pilon					4293662	4295311	C	orthogroup3195	125(1):A23(1):Fus2(1):CB3(1):A13(1):A28(1):PG(1):fo47(2):4287(2)
230	BFJ65_g11830	g10128		542	115	contig_7_pilon					792528	793634	C	orthogroup7362	125(1):A23(1):Fus2(1):CB3(1):A13(1):A28(1):PG(1):fo47(1):4287(1)
231	BFJ65_g7501	g6059		541	52	contig_4_pilon					1487412	1488078	C	orthogroup5594	125(1):A23(1):Fus2(1):CB3(1):A13(1):A28(1):PG(1):fo47(1):4287(1)
232	BFJ65_g17693	g16292		537	53	contig_16_pilon		Yes			460778	461728	PS	orthogroup13062	125(2):A23(1):Fus2(2):CB3(0):A13(0):A28(0):PG(0):fo47(0):4287(0)
233	BFJ65_g10043	g9081		536	24	contig_6_pilon					1574500	1575220	C	orthogroup10190	125(1):A23(1):Fus2(1):CB3(1):A13(1):A28(1):PG(1):fo47(1):4287(1)
234	BFJ65_g1505	g1815		536	163	contig_1_pilon			Yes		5747130	5747959	C	orthogroup3804	125(1):A23(1):Fus2(1):CB3(1):A13(1):A28(1):PG(1):fo47(2):4287(2)
235	BFJ65_g16467	g15079		531	160	contig_13_pilon	Yes				283412	284862	C	orthogroup715	125(3):A23(3):Fus2(3):CB3(3):A13(3):A28(3):PG(3):fo47(3):4287(3)
236	BFJ65_g5313	g4409		529	43	contig_3_pilon					1341535	1343148	C	orthogroup2049	125(1):A23(1):Fus2(1):CB3(1):A13(1):A28(1):PG(1):fo47(7):4287(1)
237	BFJ65_g2897	g2584		529	34	contig_2_pilon					1415064	1416645	C	orthogroup823	125(1):A23(1):Fus2(1):CB3(1):A13(2):A28(1):PG(1):fo47(1):4287(15)
238	BFJ65_g11166	g10303		528	34	contig_7_pilon					1371810	1373192	C	orthogroup83	125(10):A23(9):Fus2(11):CB3(9):A13(8):A28(8):PG(9):fo47(10):4287(13)
239	BFJ65_g6295	g5966		527	38	contig_4_pilon					1195842	1197482	C	orthogroup215	125(3):A23(3):Fus2(3):CB3(3):A13(3):A28(3):PG(3):fo47(14):4287(14)
240	BFJ65_g4056	g3093		526	140	contig_2_pilon					3002523	3003703	C	orthogroup139	125(6):A23(6):Fus2(6):CB3(5):A13(6):A28(4):PG(6):fo47(9):4287(16)
241	BFJ65_g2953	g2611		525	70	contig_2_pilon			Yes		1515016	1515615	C	orthogroup5843	125(1):A23(1):Fus2(1):CB3(1):A13(1):A28(1):PG(1):fo47(1):4287(1)
242	BFJ65_g6876	g6521		525	82	contig_4_pilon					3029855	3030814	C	orthogroup11663	125(1):A23(1):Fus2(1):CB3(1):A13(1):A28(1):PG(1):fo47(1):4287(0)
243	BFJ65_g6779	CUFF_8728_2_1150		523	139	contig_4_pilon			Yes		3450891	3451304	C	orthogroup11976	125(1):A23(1):Fus2(1):CB3(1):A13(0):A28(1):PG(1):fo47(1):4287(1)
244	BFJ65_g778	g669		522	34	contig_1_pilon					2166308	2167893	C	orthogroup326	125(2):A23(4):Fus2(3):CB3(3):A13(4):A28(5):PG(3):fo47(10):4287(6)
245	BFJ65_g6038	g6680		521	32	contig_4_pilon					3523459	3524060	C	orthogroup5652	125(1):A23(1):Fus2(1):CB3(1):A13(1):A28(1):PG(1):fo47(1):4287(1)
246	BFJ65_g537	g1189		518	77	contig_1_pilon			Yes		3804417	3804878	C	orthogroup1009	125(1):A23(1):Fus2(1):CB3(1):A13(1):A28(1):PG(1):fo47(7):4287(7)
247	BFJ65_g10890	g10212		517	41	contig_7_pilon					1074014	1076428	C	orthogroup4228	125(1):A23(1):Fus2(1):CB3(1):A13(1):A28(1):PG(1):fo47(2):4287(2)
248	BFJ65_g12697	g11834		517	97	contig_8_pilon					2305774	2307637	C	orthogroup6819	125(1):A23(1):Fus2(1):CB3(1):A13(1):A28(1):PG(1):fo47(1):4287(1)
249	BFJ65_g3129	g3597		514	22	contig_2_pilon				CAZY	4453151	4454822	C	orthogroup8192	125(1):A23(1):Fus2(1):CB3(1):A13(1):A28(1):PG(1):fo47(1):4287(1)
250	BFJ65_g7739	g7651		507	56	contig_5_pilon					1540723	1543504	C	orthogroup1188	125(2):A23(2):Fus2(2):CB3(2):A13(2):A28(2):PG(2):fo47(2):4287(3)
251	BFJ65_g3301	g2764		505	53	contig_2_pilon			Yes		1966809	1967428	C	orthogroup3591	125(1):A23(1):Fus2(1):CB3(1):A13(1):A28(1):PG(1):fo47(3):4287(1)
252	BFJ65_g17479	g15805		503	254	contig_15_pilon	Yes		Yes		70184	70798	C	orthogroup10170	125(1):A23(1):Fus2(1):CB3(1):A13(1):A28(1):PG(1):fo47(1):4287(1)
253	BFJ65_g14762	g13571		502	45	contig_10_pilon	Yes	Yes	Yes		801675	802051	PS	orthogroup14548	125(0):A23(1):Fus2(1):CB3(0):A13(0):A28(0):PG(0):fo47(0):4287(0)
254	BFJ65_g1967	g1270		502	49	contig_1_pilon			Yes		4079285	4079668	C	orthogroup10249	125(1):A23(1):Fus2(1):CB3(1):A13(1):A28(1):PG(1):fo47(1):4287(1)
255	BFJ65_g11622	g10742		494	323	contig_7_pilon	Yes		Yes		2781598	2781909	C	orthogroup7656	125(1):A23(1):Fus2(1):CB3(1):A13(1):A28(1):PG(1):fo47(1):4287(1)
256	BFJ65_g9521	g9722		486	213	contig_6_pilon					3652893	3654934	C	orthogroup945	125(1):A23(1):Fus2(1):CB3(1):A13(2):A28(0):PG(1):fo47(1):4287(14)
257	BFJ65_g11203	g10588		483	79	contig_7_pilon					2310684	2312086	C	orthogroup7963	125(1):A23(1):Fus2(1):CB3(1):A13(1):A28(1):PG(1):fo47(1):4287(1)
258	BFJ65_g2998	g2423		481	59	contig_2_pilon					938632	939689	C	orthogroup10482	125(1):A23(1):Fus2(1):CB3(1):A13(1):A28(1):PG(1):fo47(1):4287(1)
259	BFJ65_g12740	g11578		478	8	contig_8_pilon	Yes				1490041	1490991	C	orthogroup9354	125(1):A23(1):Fus2(1):CB3(1):A13(1):A28(1):PG(1):fo47(1):4287(1)
260	BFJ65_g17813	g16250		464	66	contig_16_pilon		Yes			337789	339173	PS	orthogroup2254	125(3):A23(3):Fus2(3):CB3(1):A13(1):A28(1):PG(1):fo47(1):4287(0)
261	BFJ65_g3401	g2740		464	13	contig_2_pilon			Yes		1906313	1907237	C	orthogroup3414	125(1):A23(1):Fus2(1):CB3(1):A13(1):A28(1):PG(1):fo47(3):4287(1)
262	BFJ65_g10410	g9497		464	16	contig_6_pilon	Yes				2913621	2916227	C	orthogroup4548	125(1):A23(1):Fus2(1):CB3(1):A13(1):A28(1):PG(1):fo47(1):4287(2)
263	BFJ65_g6800	g6508		463	25	contig_4_pilon					2984693	2986038	C	orthogroup8429	125(1):A23(1):Fus2(1):CB3(1):A13(1):A28(1):PG(1):fo47(1):4287(1)
264	BFJ65_g9546	g8915		462	115	contig_6_pilon	Yes				979609	980003	C	orthogroup2513	125(1):A23(1):Fus2(3):CB3(1):A13(1):A28(1):PG(3):fo47(1):4287(1)
265	BFJ65_g17159	g15749		462	12	contig_14_pilon	Yes				1027051	1028205	LS	orthogroup812	125(4):A23(4):Fus2(4):CB3(2):A13(2):A28(3):PG(2):fo47(3):4287(1)
266	BFJ65_g11813	g10312		461	25	contig_7_pilon			Yes		1394749	1395758	C	orthogroup3802	125(1):A23(1):Fus2(1):CB3(1):A13(1):A28(1):PG(1):fo47(2):4287(2)
267	BFJ65_g740	g1201		458	18	contig_1_pilon			Yes		3839738	3840671	C	orthogroup6715	125(1):A23(1):Fus2(1):CB3(1):A13(1):A28(1):PG(1):fo47(1):4287(1)
268	BFJ65_g15073	NS_00055		457	145	contig_10_pilon			Yes		206171	206320	PS
269	BFJ65_g340	g1280		455	33	contig_1_pilon			Yes		4101437	4102480	C	orthogroup1158	125(3):A23(2):Fus2(2):CB3(2):A13(3):A28(2):PG(3):fo47(2):4287(1)
270	BFJ65_g6948	g6413		455	45	contig_4_pilon			Yes		2610465	2611994	C	orthogroup3325	125(1):A23(1):Fus2(1):CB3(1):A13(1):A28(1):PG(1):fo47(2):4287(2)
271	BFJ65_g2035	g819		454	36	contig_1_pilon			Yes		2624126	2625080	C	orthogroup3355	125(1):A23(1):Fus2(1):CB3(1):A13(1):A28(1):PG(1):fo47(2):4287(2)
272	BFJ65_g15793	g14817		453	142	contig_12_pilon					1165143	1166857	C	orthogroup456	125(3):A23(4):Fus2(5):CB3(4):A13(4):A28(2):PG(5):fo47(3):4287(3)
273	BFJ65_g5409	g4370		444	27	contig_3_pilon			Yes		1231329	1232308	C	orthogroup429	125(3):A23(4):Fus2(4):CB3(3):A13(3):A28(4):PG(3):fo47(5):4287(5)
274	BFJ65_g1087	g663		443	41	contig_1_pilon	Yes				2145508	2147141	C	orthogroup8834	125(1):A23(1):Fus2(1):CB3(1):A13(1):A28(1):PG(1):fo47(1):4287(1)
275	BFJ65_g9523	g9723		440	148	contig_6_pilon					3655718	3657104	C	orthogroup1463	125(2):A23(2):Fus2(2):CB3(2):A13(2):A28(2):PG(2):fo47(2):4287(2)
276	BFJ65_g11026	g10233		440	22	contig_7_pilon			Yes		1145628	1146576	C	orthogroup4629	125(1):A23(1):Fus2(1):CB3(1):A13(1):A28(1):PG(1):fo47(1):4287(2)
277	BFJ65_g3761	g3482		439	40	contig_2_pilon					4064448	4065419	C	orthogroup5908	125(1):A23(1):Fus2(1):CB3(1):A13(1):A28(1):PG(1):fo47(1):4287(1)
278	BFJ65_g815	g1074		438	37	contig_1_pilon					3469225	3470630	C	orthogroup7127	125(1):A23(1):Fus2(1):CB3(1):A13(1):A28(1):PG(1):fo47(1):4287(1)
279	BFJ65_g7385	g6027		438	164	contig_4_pilon			Yes		1374861	1375176	C	orthogroup5569	125(1):A23(1):Fus2(1):CB3(1):A13(1):A28(1):PG(1):fo47(1):4287(1)
280	BFJ65_g14509	CUFF_45_1_85		437	82	contig_10_pilon	Yes	Yes	Yes		553617	554156	PS	orthogroup14527	125(1):A23(0):Fus2(1):CB3(0):A13(0):A28(0):PG(0):fo47(0):4287(0)
281	BFJ65_g9798	g9010		436	26	contig_6_pilon					1321279	1322809	C	orthogroup5761	125(1):A23(1):Fus2(1):CB3(1):A13(1):A28(1):PG(1):fo47(1):4287(1)
282	BFJ65_g15728	g14894		432	49	contig_12_pilon	Yes		Yes	CAZY;	1365446	1366269	C	orthogroup8003	125(1):A23(1):Fus2(1):CB3(1):A13(1):A28(1):PG(1):fo47(1):4287(1)
283	BFJ65_g7233	g6159		430	45	contig_4_pilon			Yes		1751144	1752002	C	orthogroup9368	125(1):A23(1):Fus2(1):CB3(1):A13(1):A28(1):PG(1):fo47(1):4287(1)
284	BFJ65_g13463	g12876		428	20	contig_9_pilon	Yes				1955196	1956028	C	orthogroup616	125(4):A23(5):Fus2(4):CB3(1):A13(1):A28(1):PG(1):fo47(1):4287(10)
285	BFJ65_g15201	g14010		428	130	contig_11_pilon					219955	220962	C	orthogroup11018	125(1):A23(1):Fus2(1):CB3(1):A13(1):A28(1):PG(1):fo47(1):4287(1)
286	BFJ65_g14117	g12666		428	212	contig_9_pilon	Yes		Yes		1412633	1412974	C	orthogroup7183	125(1):A23(1):Fus2(1):CB3(1):A13(1):A28(1):PG(1):fo47(1):4287(1)
287	BFJ65_g16789	g15703		425	51	contig_14_pilon					859899	861031	LS	orthogroup1182	125(4):A23(4):Fus2(4):CB3(0):A13(4):A28(3):PG(0):fo47(0):4287(0)
288	BFJ65_g4520	g4469		425	9	contig_3_pilon			Yes		1539664	1540632	C	orthogroup3091	125(1):A23(1):Fus2(1):CB3(1):A13(1):A28(1):PG(1):fo47(2):4287(3)
289	BFJ65_g8299	g7437		425	16	contig_5_pilon				CAZY	814267	815643	C	orthogroup9594	125(1):A23(1):Fus2(1):CB3(1):A13(1):A28(1):PG(1):fo47(1):4287(1)
290	BFJ65_g2951	g2617		423	16	contig_2_pilon					1530875	1531867	C	orthogroup671	125(3):A23(3):Fus2(3):CB3(3):A13(3):A28(3):PG(3):fo47(3):4287(3)
291	BFJ65_g13127	g11733		421	41	contig_8_pilon			Yes		1985250	1986150	C	orthogroup9550	125(1):A23(1):Fus2(1):CB3(1):A13(1):A28(1):PG(1):fo47(1):4287(1)
292	BFJ65_g14496	g13512		420	39	contig_10_pilon	Yes	Yes		CAZY	586213	587199	PS	orthogroup315	125(5):A23(5):Fus2(6):CB3(4):A13(4):A28(4):PG(4):fo47(4):4287(4)
293	BFJ65_g17842	PGN_CUFF_13684_1_1		419	134	contig_16_pilon	Yes	Yes			123940	124251	PS	orthogroup14023	125(1):A23(1):Fus2(1):CB3(0):A13(0):A28(0):PG(0):fo47(0):4287(0)
294	BFJ65_g17197	g15935		418	17	contig_15_pilon	Yes				415086	417794	C	orthogroup1209	125(2):A23(2):Fus2(2):CB3(2):A13(2):A28(2):PG(3):fo47(2):4287(2)
295	BFJ65_g6246	g6596		410	90	contig_4_pilon			Yes		3250724	3250998	C	orthogroup11399	125(1):A23(1):Fus2(1):CB3(1):A13(1):A28(1):PG(1):fo47(1):4287(0)
296	BFJ65_g18281	g16910		409	37	contig_19_pilon	Yes			CAZY	398061	399047	PS	orthogroup315	125(5):A23(5):Fus2(6):CB3(4):A13(4):A28(4):PG(4):fo47(4):4287(4)
297	BFJ65_g17201	g16124		407	79	contig_15_pilon					926184	926799	C	orthogroup898	125(3):A23(3):Fus2(2):CB3(3):A13(2):A28(2):PG(3):fo47(3):4287(2)
298	BFJ65_g7680	g6379		405	52	contig_4_pilon			Yes		2491502	2492059	C	orthogroup2216	125(1):A23(1):Fus2(1):CB3(2):A13(2):A28(2):PG(1):fo47(2):4287(2)
299	BFJ65_g7873	g7859		401	10	contig_5_pilon			Yes		2287543	2288349	C	orthogroup7879	125(1):A23(1):Fus2(1):CB3(1):A13(1):A28(1):PG(1):fo47(1):4287(1)
300	BFJ65_g1293	g887		398	70	contig_1_pilon					2869608	2870749	C	orthogroup8483	125(1):A23(1):Fus2(1):CB3(1):A13(1):A28(1):PG(1):fo47(1):4287(1)
301	BFJ65_g6661	g6653		397	162	contig_4_pilon					3445906	3446219	C	orthogroup3218	125(1):A23(1):Fus2(1):CB3(1):A13(1):A28(1):PG(1):fo47(2):4287(2)
302	BFJ65_g7267	g6217		397	37	contig_4_pilon					1964504	1965754	C	orthogroup2196	125(1):A23(1):Fus2(1):CB3(1):A13(1):A28(1):PG(1):fo47(1):4287(6)
303	BFJ65_g9928	g9212		396	34	contig_6_pilon			Yes		2033144	2033842	C	orthogroup8915	125(1):A23(1):Fus2(1):CB3(1):A13(1):A28(1):PG(1):fo47(1):4287(1)
304	BFJ65_g1819	g226		396	51	contig_1_pilon					623113	624241	C	orthogroup552	125(1):A23(1):Fus2(1):CB3(1):A13(1):A28(1):PG(1):fo47(12):4287(11)
305	BFJ65_g1279	g1305		393	66	contig_1_pilon					4186662	4188885	C	orthogroup254	125(5):A23(5):Fus2(5):CB3(5):A13(5):A28(5):PG(5):fo47(5):4287(5)
306	BFJ65_g8669	g7561		393	32	contig_5_pilon					1249219	1249941	C	orthogroup6022	125(1):A23(1):Fus2(1):CB3(1):A13(1):A28(1):PG(1):fo47(1):4287(1)
307	BFJ65_g6681	g6044		391	62	contig_4_pilon					1445548	1447002	C	orthogroup5577	125(1):A23(1):Fus2(1):CB3(1):A13(1):A28(1):PG(1):fo47(1):4287(1)
308	BFJ65_g14267	g13198		390	87	contig_9_pilon			Yes		2764852	2765541	C	orthogroup2051	125(1):A23(1):Fus2(1):CB3(1):A13(1):A28(1):PG(1):fo47(4):4287(4)
309	BFJ65_g18609	g17001		389	110	contig_20_pilon			Yes		200250	200609	LS	orthogroup1298	125(3):A23(3):Fus2(3):CB3(1):A13(3):A28(3):PG(1):fo47(1):4287(1)
310	BFJ65_g6741	g6736		388	32	contig_4_pilon					3652826	3654478	C	orthogroup1563	125(1):A23(1):Fus2(1):CB3(1):A13(1):A28(1):PG(1):fo47(5):4287(5)
311	BFJ65_g18059	g16440		388	238	contig_17_pilon					73523	74401	C	orthogroup7202	125(1):A23(1):Fus2(1):CB3(1):A13(1):A28(1):PG(1):fo47(1):4287(1)
312	BFJ65_g12677	g11819		386	23	contig_8_pilon			Yes		2269798	2271007	C	orthogroup163	125(5):A23(5):Fus2(5):CB3(5):A13(5):A28(5):PG(5):fo47(9):4287(13)
313	BFJ65_g2230	g2441		383	46	contig_2_pilon					1005405	1006547	C	orthogroup8209	125(1):A23(1):Fus2(1):CB3(1):A13(1):A28(1):PG(1):fo47(1):4287(1)
314	BFJ65_g3095	g3720		383	47	contig_2_pilon					4776114	4777382	C	orthogroup2980	125(1):A23(1):Fus2(1):CB3(1):A13(1):A28(1):PG(1):fo47(3):4287(2)
315	BFJ65_g2898	g2587		381	55	contig_2_pilon				Transposon	1424990	1426086	C	orthogroup3276	125(1):A23(1):Fus2(1):CB3(1):A13(1):A28(1):PG(1):fo47(2):4287(2)
316	BFJ65_g16783	g15764		379	89	contig_14_pilon					1061811	1063604	LS	orthogroup274	125(6):A23(5):Fus2(7):CB3(5):A13(4):A28(5):PG(4):fo47(5):4287(3)
317	BFJ65_g10407	g8677		377	105	contig_6_pilon	Yes		Yes	; Antismash	369416	369823	C	orthogroup11042	125(1):A23(1):Fus2(1):CB3(1):A13(1):A28(1):PG(1):fo47(1):4287(1)
318	BFJ65_g12977	g11901		377	59	contig_8_pilon			Yes		2543567	2544067	C	orthogroup6277	125(1):A23(1):Fus2(1):CB3(1):A13(1):A28(1):PG(1):fo47(1):4287(1)
319	BFJ65_g12260	g11448		376	96	contig_8_pilon	Yes			CAZY	1086853	1087634	C	orthogroup940	125(2):A23(2):Fus2(2):CB3(2):A13(2):A28(2):PG(2):fo47(3):4287(5)
320	BFJ65_g10452	g9061		373	36	contig_6_pilon			Yes		1508352	1509021	C	orthogroup5789	125(1):A23(1):Fus2(1):CB3(1):A13(1):A28(1):PG(1):fo47(1):4287(1)
321	BFJ65_g6240	g6669		371	48	contig_4_pilon			Yes		3482575	3483242	C	orthogroup3216	125(1):A23(1):Fus2(1):CB3(1):A13(1):A28(1):PG(1):fo47(2):4287(2)
322	BFJ65_g10798	g10743		368	74	contig_7_pilon			Yes		2783097	2783521	C	orthogroup7657	125(1):A23(1):Fus2(1):CB3(1):A13(1):A28(1):PG(1):fo47(1):4287(1)
323	BFJ65_g72	g1148		367	47	contig_1_pilon					3675757	3677147	C	orthogroup3539	125(1):A23(1):Fus2(1):CB3(1):A13(1):A28(1):PG(1):fo47(2):4287(2)
324	BFJ65_g10039	g9138		367	287	contig_6_pilon					1774499	1774777	C	orthogroup1629	125(2):A23(2):Fus2(2):CB3(2):A13(2):A28(2):PG(2):fo47(2):4287(1)
325	BFJ65_g11777	g10834		367	54	contig_7_pilon			Yes		3011399	3012132	C	orthogroup7417	125(1):A23(1):Fus2(1):CB3(1):A13(1):A28(1):PG(1):fo47(1):4287(1)
326	BFJ65_g12437	g11210		365	162	contig_8_pilon					447188	448238	C	orthogroup3626	125(1):A23(1):Fus2(1):CB3(2):A13(2):A28(1):PG(1):fo47(1):4287(1)
327	BFJ65_g14534	g13685		364	42	contig_10_pilon					1308173	1308457	PS	orthogroup13844	125(1):A23(1):Fus2(1):CB3(0):A13(0):A28(0):PG(0):fo47(0):4287(0)
328	BFJ65_g8027	g8015		364	17	contig_5_pilon			Yes		2796826	2797487	C	orthogroup5229	125(1):A23(1):Fus2(1):CB3(1):A13(1):A28(1):PG(1):fo47(1):4287(2)
329	BFJ65_g888	g1013		364	23	contig_1_pilon					3263322	3264626	C	orthogroup3973	125(1):A23(1):Fus2(1):CB3(1):A13(1):A28(1):PG(1):fo47(2):4287(2)
330	BFJ65_g7093	g6449		364	34	contig_4_pilon			Yes		2733179	2733721	C	orthogroup6049	125(1):A23(1):Fus2(1):CB3(1):A13(1):A28(1):PG(1):fo47(1):4287(1)
331	BFJ65_g600	g1793		363	29	contig_1_pilon	Yes				5685510	5687159	C	orthogroup43	125(14):A23(14):Fus2(14):CB3(16):A13(14):A28(17):PG(16):fo47(19):4287(16)
332	BFJ65_g9149	g7955		358	96	contig_5_pilon	Yes				2591038	2591733	C	orthogroup8598	125(1):A23(1):Fus2(1):CB3(1):A13(1):A28(1):PG(1):fo47(1):4287(1)
333	BFJ65_g16752	g15086		357	137	contig_13_pilon					295724	296648	C	orthogroup23	125(26):A23(26):Fus2(24):CB3(19):A13(31):A28(21):PG(20):fo47(25):4287(22)
334	BFJ65_g15316	g13939		356	84	contig_11_pilon					33554	35329	C	orthogroup5	125(55):A23(53):Fus2(55):CB3(52):A13(55):A28(56):PG(52):fo47(65):4287(58)
335	BFJ65_g830	g1266		354	31	contig_1_pilon	Yes			CAZY	4067327	4068493	C	orthogroup10247	125(1):A23(1):Fus2(1):CB3(1):A13(1):A28(1):PG(1):fo47(1):4287(1)
336	BFJ65_g8425	g7170		354	54	contig_5_pilon			Yes		60973	61827	C	orthogroup8311	125(1):A23(1):Fus2(1):CB3(1):A13(1):A28(1):PG(1):fo47(1):4287(1)
337	BFJ65_g10459	g8728		353	62	contig_6_pilon	Yes		Yes		493657	494322	C	orthogroup7330	125(1):A23(1):Fus2(1):CB3(1):A13(1):A28(1):PG(1):fo47(1):4287(1)
338	BFJ65_g15655	g14940		351	106	contig_12_pilon			Yes		1482947	1483390	C	orthogroup10963	125(1):A23(1):Fus2(1):CB3(1):A13(1):A28(1):PG(1):fo47(1):4287(1)
339	BFJ65_g8341	g7603		351	29	contig_5_pilon					1396718	1398387	C	orthogroup105	125(7):A23(7):Fus2(7):CB3(7):A13(9):A28(7):PG(8):fo47(13):4287(10)
340	BFJ65_g681	g643		349	64	contig_1_pilon			Yes		2072248	2072860	C	orthogroup5248	125(1):A23(1):Fus2(1):CB3(1):A13(1):A28(1):PG(1):fo47(2):4287(1)
341	BFJ65_g329	g559		347	9	contig_1_pilon	Yes			CAZY	1764996	1766370	C	orthogroup10413	125(1):A23(1):Fus2(1):CB3(1):A13(1):A28(1):PG(1):fo47(1):4287(1)
342	BFJ65_g18533	g17005		346	171	contig_20_pilon			Yes		209085	209685	LS	orthogroup851	125(4):A23(4):Fus2(4):CB3(1):A13(4):A28(4):PG(1):fo47(2):4287(0)
343	BFJ65_g4962	g5151		346	16	contig_3_pilon			Yes		3836434	3837473	C	orthogroup3663	125(1):A23(1):Fus2(1):CB3(1):A13(1):A28(1):PG(1):fo47(2):4287(2)
344	BFJ65_g4499	g4366		345	26	contig_3_pilon					1227302	1227866	C	orthogroup10322	125(1):A23(1):Fus2(1):CB3(1):A13(1):A28(1):PG(1):fo47(1):4287(1)
345	BFJ65_g12390	g11583		344	84	contig_8_pilon					1512365	1515945	C	orthogroup1373	125(2):A23(2):Fus2(2):CB3(2):A13(2):A28(2):PG(2):fo47(2):4287(2)
346	BFJ65_g5071	g4458		340	17	contig_3_pilon					1496906	1499159	C	orthogroup10740	125(1):A23(1):Fus2(1):CB3(1):A13(1):A28(1):PG(1):fo47(1):4287(1)
347	BFJ65_g12655	g11465		338	92	contig_8_pilon	Yes		Yes		1129675	1130268	C	orthogroup1953	125(2):A23(2):Fus2(2):CB3(1):A13(2):A28(2):PG(1):fo47(1):4287(2)
348	BFJ65_g3347	g3683		337	57	contig_2_pilon			Yes		4680418	4680917	C	orthogroup2059	125(1):A23(1):Fus2(1):CB3(1):A13(1):A28(1):PG(1):fo47(4):4287(4)
349	BFJ65_g9836	g9537		335	21	contig_6_pilon			Yes		3009739	3010061	C	orthogroup8298	125(1):A23(1):Fus2(1):CB3(1):A13(1):A28(1):PG(1):fo47(1):4287(1)
350	BFJ65_g8062	g8037		334	27	contig_5_pilon			Yes		2852685	2853509	C	orthogroup3944	125(1):A23(1):Fus2(1):CB3(1):A13(1):A28(1):PG(1):fo47(2):4287(2)
351	BFJ65_g18671	g17160		334	90	contig_21_pilon					266632	268004	PS	orthogroup2254	125(3):A23(3):Fus2(3):CB3(1):A13(1):A28(1):PG(1):fo47(1):4287(0)
352	BFJ65_g12643	g11896		334	64	contig_8_pilon					2513623	2514870	C	orthogroup370	125(4):A23(4):Fus2(4):CB3(4):A13(4):A28(4):PG(5):fo47(4):4287(4)
353	BFJ65_g8423	g7360		333	58	contig_5_pilon					580248	581382	C	orthogroup4303	125(1):A23(1):Fus2(1):CB3(1):A13(1):A28(1):PG(1):fo47(2):4287(2)
354	BFJ65_g18583	g17015		333	100	contig_20_pilon					236781	237776	LS	orthogroup1996	125(3):A23(3):Fus2(3):CB3(0):A13(3):A28(3):PG(0):fo47(0):4287(0)
355	BFJ65_g4429	g4345		331	16	contig_3_pilon					1151080	1152612	C	orthogroup2681	125(1):A23(1):Fus2(1):CB3(1):A13(1):A28(1):PG(1):fo47(3):4287(3)
356	BFJ65_g17292	g15835		331	72	contig_15_pilon	Yes				175850	176256	C	orthogroup10670	125(1):A23(1):Fus2(1):CB3(1):A13(1):A28(1):PG(1):fo47(1):4287(1)
357	BFJ65_g8107	g8345		329	58	contig_5_pilon					3783298	3784233	C	orthogroup8127	125(1):A23(1):Fus2(1):CB3(1):A13(1):A28(1):PG(1):fo47(1):4287(1)
358	BFJ65_g8409	g7624		329	74	contig_5_pilon					1455782	1456863	C	orthogroup3303	125(1):A23(1):Fus2(1):CB3(1):A13(1):A28(1):PG(1):fo47(2):4287(2)
359	BFJ65_g11716	g10291		327	31	contig_7_pilon			Yes		1337690	1338169	C	orthogroup11800	125(1):A23(1):Fus2(1):CB3(1):A13(1):A28(1):PG(1):fo47(1):4287(0)
360	BFJ65_g8504	g7663		326	34	contig_5_pilon	Yes		Yes		1592716	1593362	C	orthogroup5964	125(1):A23(1):Fus2(1):CB3(1):A13(1):A28(1):PG(1):fo47(1):4287(1)
361	BFJ65_g80	g1140		323	38	contig_1_pilon			Yes		3652965	3653482	C	orthogroup7084	125(1):A23(1):Fus2(1):CB3(1):A13(1):A28(1):PG(1):fo47(1):4287(1)
362	BFJ65_g1096	g1179		322	2	contig_1_pilon			Yes		3779502	3780202	C	orthogroup6731	125(1):A23(1):Fus2(1):CB3(1):A13(1):A28(1):PG(1):fo47(1):4287(1)
363	BFJ65_g16998	g15771		319	29	contig_14_pilon					1080310	1081806	LS	orthogroup565	125(4):A23(4):Fus2(3):CB3(2):A13(7):A28(5):PG(2):fo47(1):4287(1)
364	BFJ65_g13077	g11412		319	37	contig_8_pilon					983131	984083	C	orthogroup13289	125(1):A23(1):Fus2(1):CB3(0):A13(0):A28(0):PG(1):fo47(0):4287(0)
365	BFJ65_g1764	g658		319	42	contig_1_pilon	Yes			CAZY	2129078	2130961	C	orthogroup8838	125(1):A23(1):Fus2(1):CB3(1):A13(1):A28(1):PG(1):fo47(1):4287(1)
366	BFJ65_g2522	g3389		317	45	contig_2_pilon			Yes		3768196	3769004	C	orthogroup8243	125(1):A23(1):Fus2(1):CB3(1):A13(1):A28(1):PG(1):fo47(1):4287(1)
367	BFJ65_g11615	g10256		317	27	contig_7_pilon	Yes				1231099	1232397	C	orthogroup3480	125(1):A23(1):Fus2(1):CB3(1):A13(1):A28(1):PG(1):fo47(2):4287(2)
368	BFJ65_g11214	g10323		316	35	contig_7_pilon					1420759	1421607	C	orthogroup9165	125(1):A23(1):Fus2(1):CB3(1):A13(1):A28(1):PG(1):fo47(1):4287(1)
369	BFJ65_g4222	g2459		316	77	contig_2_pilon					1079558	1079867	C
370	BFJ65_g11224	g10180		315	13	contig_7_pilon			Yes		970948	971251	C	orthogroup12288	125(1):A23(1):Fus2(1):CB3(1):A13(1):A28(1):PG(1):fo47(0):4287(0)
371	BFJ65_g5297	g5212		315	20	contig_3_pilon			Yes		4056695	4057543	C	orthogroup9073	125(1):A23(1):Fus2(1):CB3(1):A13(1):A28(1):PG(1):fo47(1):4287(1)
372	BFJ65_g10193	g9547		315	43	contig_6_pilon					3041948	3042714	C	orthogroup3797	125(1):A23(1):Fus2(1):CB3(1):A13(1):A28(1):PG(1):fo47(2):4287(2)
373	BFJ65_g1403	g1460		314	24	contig_1_pilon					4704222	4705925	C	orthogroup105	125(7):A23(7):Fus2(7):CB3(7):A13(9):A28(7):PG(8):fo47(13):4287(10)
374	BFJ65_g11532	g10918		314	51	contig_7_pilon					3247344	3248672	C	orthogroup927	125(2):A23(2):Fus2(2):CB3(2):A13(4):A28(2):PG(3):fo47(3):4287(2)
375	BFJ65_g15837	g14907		313	57	contig_12_pilon	Yes		Yes		1407385	1407903	C	orthogroup7999	125(1):A23(1):Fus2(1):CB3(1):A13(1):A28(1):PG(1):fo47(1):4287(1)
376	BFJ65_g17678	g16158		312	73	contig_16_pilon		Yes			60799	62754	PS	orthogroup28	125(22):A23(23):Fus2(21):CB3(20):A13(19):A28(19):PG(18):fo47(24):4287(25)
377	BFJ65_g4610	g4653		309	19	contig_3_pilon			Yes		2172313	2173065	C	orthogroup2480	125(1):A23(1):Fus2(1):CB3(1):A13(1):A28(1):PG(1):fo47(3):4287(3)
378	BFJ65_g5471	g4390		308	9	contig_3_pilon					1286387	1287163	C	orthogroup10613	125(1):A23(1):Fus2(1):CB3(1):A13(1):A28(1):PG(1):fo47(1):4287(1)
379	BFJ65_g1095	g1172		307	24	contig_1_pilon					3760078	3761790	C	orthogroup105	125(7):A23(7):Fus2(7):CB3(7):A13(9):A28(7):PG(8):fo47(13):4287(10)
380	BFJ65_g1398	g1466		307	15	contig_1_pilon					4723697	4725244	C	orthogroup6343	125(1):A23(1):Fus2(1):CB3(1):A13(1):A28(1):PG(1):fo47(1):4287(1)
381	BFJ65_g1498	g1812		307	38	contig_1_pilon					5741825	5743350	C	orthogroup1475	125(2):A23(2):Fus2(2):CB3(2):A13(2):A28(2):PG(2):fo47(2):4287(2)
382	BFJ65_g3512	g3393		307	28	contig_2_pilon					3785840	3786291	C	orthogroup4825	125(1):A23(1):Fus2(1):CB3(1):A13(1):A28(1):PG(1):fo47(1):4287(2)
383	BFJ65_g17244	g16020		307	33	contig_15_pilon			Yes		611821	612437	C	orthogroup11113	125(1):A23(1):Fus2(1):CB3(1):A13(1):A28(1):PG(1):fo47(1):4287(1)
384	BFJ65_g11185	g10420		306	15	contig_7_pilon					1767007	1768453	C	orthogroup6854	125(1):A23(1):Fus2(1):CB3(1):A13(1):A28(1):PG(1):fo47(1):4287(1)
385	BFJ65_g17681	g16157		305	114	contig_16_pilon	Yes	Yes		CAZY	55559	58039	PS	orthogroup362	125(4):A23(4):Fus2(4):CB3(4):A13(2):A28(4):PG(5):fo47(5):4287(6)
386	BFJ65_g12256	g11292		303	11	contig_8_pilon	Yes			CAZY	664829	665908	C	orthogroup315	125(5):A23(5):Fus2(6):CB3(4):A13(4):A28(4):PG(4):fo47(4):4287(4)
387	BFJ65_g17588	g16248		301	46	contig_16_pilon		Yes			331256	333011	PS	orthogroup28	125(22):A23(23):Fus2(21):CB3(20):A13(19):A28(19):PG(18):fo47(24):4287(25)
388	BFJ65_g15400	g14160		301	16	contig_11_pilon	Yes				632465	633917	C	orthogroup1191	125(2):A23(2):Fus2(3):CB3(2):A13(2):A28(2):PG(2):fo47(2):4287(2)
389	BFJ65_g1467	g564		301	24	contig_1_pilon					1786952	1788442	C	orthogroup1248	125(1):A23(1):Fus2(1):CB3(1):A13(1):A28(1):PG(1):fo47(6):4287(6)
390	BFJ65_g15965	g14889		301	15	contig_12_pilon				CAZY	1350039	1352436	C	orthogroup635	125(3):A23(3):Fus2(3):CB3(2):A13(2):A28(2):PG(2):fo47(4):4287(7)
391	BFJ65_g7675	g6692		300	36	contig_4_pilon					3548705	3549212	C	orthogroup5637	125(1):A23(1):Fus2(1):CB3(1):A13(1):A28(1):PG(1):fo47(1):4287(1)
392	BFJ65_g671	g474		299	6	contig_1_pilon					1491556	1493197	C	orthogroup1293	125(1):A23(1):Fus2(1):CB3(1):A13(1):A28(1):PG(1):fo47(6):4287(6)
393	BFJ65_g18469	g17036		299	86	contig_20_pilon	Yes	Yes	Yes		299497	300084	LS	orthogroup1953	125(2):A23(2):Fus2(2):CB3(1):A13(2):A28(2):PG(1):fo47(1):4287(2)
394	BFJ65_g585	g1572		298	27	contig_1_pilon			Yes		5103230	5103908	C	orthogroup6901	125(1):A23(1):Fus2(1):CB3(1):A13(1):A28(1):PG(1):fo47(1):4287(1)
395	BFJ65_g10041	g9269		297	41	contig_6_pilon			Yes		2208297	2208846	C	orthogroup8712	125(1):A23(1):Fus2(1):CB3(1):A13(1):A28(1):PG(1):fo47(1):4287(1)
396	BFJ65_g4558	NS_05864		297	65	contig_3_pilon			Yes		2104440	2104659	C	orthogroup13121	125(1):A23(1):Fus2(1):CB3(0):A13(0):A28(0):PG(0):fo47(1):4287(1)
397	BFJ65_g13155	g12724		296	39	contig_9_pilon	Yes			CAZY	1563175	1564158	C	orthogroup7134	125(1):A23(1):Fus2(1):CB3(1):A13(1):A28(1):PG(1):fo47(1):4287(1)
398	BFJ65_g9103	g8524		296	15	contig_5_pilon					4263218	4264707	C	orthogroup483	125(4):A23(4):Fus2(3):CB3(5):A13(3):A28(5):PG(4):fo47(3):4287(1)
399	BFJ65_g7465	g6416		295	35	contig_4_pilon					2618464	2619751	C	orthogroup6063	125(1):A23(1):Fus2(1):CB3(1):A13(1):A28(1):PG(1):fo47(1):4287(1)
400	BFJ65_g15646	g14514		295	156	contig_12_pilon					406886	408021	C	orthogroup7501	125(1):A23(1):Fus2(1):CB3(1):A13(1):A28(1):PG(1):fo47(1):4287(1)
401	BFJ65_g6247	g6594		294	17	contig_4_pilon					3246057	3247502	C	orthogroup994	125(1):A23(1):Fus2(1):CB3(1):A13(1):A28(1):PG(1):fo47(7):4287(7)
402	BFJ65_g18654	g17156		294	55	contig_21_pilon					256039	257422	PS	orthogroup695	125(3):A23(1):Fus2(5):CB3(1):A13(1):A28(1):PG(1):fo47(7):4287(7)
403	BFJ65_g10085	g9116		292	20	contig_6_pilon					1701417	1701967	C	orthogroup7760	125(1):A23(1):Fus2(1):CB3(1):A13(1):A28(1):PG(1):fo47(1):4287(1)
404	BFJ65_g3730	g2683		291	27	contig_2_pilon					1731774	1732235	C	orthogroup11408	125(1):A23(1):Fus2(1):CB3(1):A13(1):A28(1):PG(1):fo47(1):4287(0)
405	BFJ65_g12207	g11318		289	126	contig_8_pilon	Yes				739530	740445	C	orthogroup4951	125(1):A23(2):Fus2(1):CB3(1):A13(1):A28(1):PG(1):fo47(1):4287(1)
406	BFJ65_g14003	g13305		288	62	contig_9_pilon	Yes			CAZY	3017496	3018404	C	orthogroup4679	125(1):A23(1):Fus2(1):CB3(1):A13(1):A28(1):PG(2):fo47(1):4287(1)
407	BFJ65_g11776	g10638		288	10	contig_7_pilon				CAZY	2489002	2489936	C	orthogroup1095	125(2):A23(2):Fus2(2):CB3(2):A13(2):A28(2):PG(2):fo47(3):4287(3)
408	BFJ65_g16197	g14500		287	42	contig_12_pilon					364061	365047	C	orthogroup846	125(2):A23(3):Fus2(2):CB3(2):A13(2):A28(2):PG(2):fo47(3):4287(6)
409	BFJ65_g9244	g9047		286	55	contig_6_pilon					1471405	1473701	C	orthogroup2788	125(2):A23(1):Fus2(2):CB3(1):A13(2):A28(1):PG(1):fo47(1):4287(1)
410	BFJ65_g16471	g15206		286	122	contig_13_pilon	Yes			CAZY	569901	571268	C	orthogroup1490	125(2):A23(2):Fus2(2):CB3(2):A13(2):A28(2):PG(2):fo47(2):4287(2)
411	BFJ65_g11569	g10583		285	6	contig_7_pilon			Yes		2300750	2301708	C	orthogroup7966	125(1):A23(1):Fus2(1):CB3(1):A13(1):A28(1):PG(1):fo47(1):4287(1)
412	BFJ65_g4578	g5388		285	69	contig_3_pilon	Yes				4585220	4587403	C	orthogroup193	125(6):A23(6):Fus2(6):CB3(6):A13(5):A28(6):PG(6):fo47(7):4287(5)
413	BFJ65_g5012	g4844		285	23	contig_3_pilon	Yes				2826533	2828206	C	orthogroup4718	125(1):A23(1):Fus2(1):CB3(1):A13(1):A28(1):PG(1):fo47(1):4287(2)
414	BFJ65_g5093	g4806		284	8	contig_3_pilon					2697099	2697775	C	orthogroup10291	125(1):A23(1):Fus2(1):CB3(1):A13(1):A28(1):PG(1):fo47(1):4287(1)
415	BFJ65_g18067	g16491		284	25	contig_17_pilon					223425	225757	C	orthogroup4978	125(1):A23(1):Fus2(1):CB3(1):A13(1):A28(1):PG(1):fo47(1):4287(2)
416	BFJ65_g13384	g12785		283	253	contig_9_pilon	Yes		Yes		1729310	1729609	C	orthogroup10535	125(1):A23(1):Fus2(1):CB3(1):A13(1):A28(1):PG(1):fo47(1):4287(1)
417	BFJ65_g16363	g15370		283	46	contig_13_pilon					1010552	1010968	C	orthogroup13323	125(1):A23(1):Fus2(1):CB3(0):A13(0):A28(0):PG(0):fo47(0):4287(1)
418	BFJ65_g13919	g13088		283	51	contig_9_pilon					2469660	2471344	C	orthogroup397	125(2):A23(2):Fus2(3):CB3(2):A13(2):A28(2):PG(2):fo47(12):4287(9)
419	BFJ65_g18382	g16806		283	49	contig_19_pilon		Yes			71393	72776	PS	orthogroup695	125(3):A23(1):Fus2(5):CB3(1):A13(1):A28(1):PG(1):fo47(7):4287(7)
420	BFJ65_g5173	g5253		281	14	contig_3_pilon					4187323	4189016	C	orthogroup105	125(7):A23(7):Fus2(7):CB3(7):A13(9):A28(7):PG(8):fo47(13):4287(10)
421	BFJ65_g8551	g8206		281	43	contig_5_pilon			Yes		3328331	3328902	C	orthogroup5928	125(1):A23(1):Fus2(1):CB3(1):A13(1):A28(1):PG(1):fo47(1):4287(1)
422	BFJ65_g1039	g367		280	23	contig_1_pilon					1135953	1136526	C	orthogroup7598	125(1):A23(1):Fus2(1):CB3(1):A13(1):A28(1):PG(1):fo47(1):4287(1)
423	BFJ65_g11161	g10161		279	12	contig_7_pilon			Yes		913651	914712	C	orthogroup317	125(4):A23(4):Fus2(4):CB3(4):A13(4):A28(4):PG(4):fo47(6):4287(6)
424	BFJ65_g3377	g3426		279	4	contig_2_pilon					3899234	3900055	C	orthogroup8226	125(1):A23(1):Fus2(1):CB3(1):A13(1):A28(1):PG(1):fo47(1):4287(1)
425	BFJ65_g4147	g2649		279	40	contig_2_pilon					1618455	1619555	C	orthogroup5820	125(1):A23(1):Fus2(1):CB3(1):A13(1):A28(1):PG(1):fo47(1):4287(1)
426	BFJ65_g15044	NS_00188		279	71	contig_10_pilon	Yes		Yes		665631	665915	PS	orthogroup13900	125(1):A23(1):Fus2(1):CB3(0):A13(0):A28(0):PG(0):fo47(0):4287(0)
427	BFJ65_g4649	g5056		278	20	contig_3_pilon				CAZY	3528798	3530325	C	orthogroup100	125(9):A23(9):Fus2(10):CB3(8):A13(9):A28(8):PG(8):fo47(8):4287(8)
428	BFJ65_g840	g1485		278	107	contig_1_pilon					4799176	4799926	C	orthogroup1518	125(2):A23(2):Fus2(2):CB3(2):A13(2):A28(2):PG(2):fo47(2):4287(2)
429	BFJ65_g3475	g3546		278	92	contig_2_pilon			Yes		4306257	4306685	C	orthogroup10452	125(1):A23(1):Fus2(1):CB3(1):A13(1):A28(1):PG(1):fo47(1):4287(1)
430	BFJ65_g7088	g5936		277	37	contig_4_pilon					1101969	1102360	C	orthogroup5508	125(1):A23(1):Fus2(1):CB3(1):A13(1):A28(1):PG(1):fo47(1):4287(1)
431	BFJ65_g14413	PGN_00280		276	44	contig_10_pilon	Yes		Yes		757217	757474	PS	orthogroup13537	125(1):A23(1):Fus2(2):CB3(0):A13(0):A28(0):PG(0):fo47(0):4287(0)
432	BFJ65_g15266	g13961		276	49	contig_11_pilon					95765	97418	C	orthogroup2020	125(1):A23(1):Fus2(1):CB3(1):A13(2):A28(2):PG(1):fo47(3):4287(3)
433	BFJ65_g15004	PGN_00278		275	43	contig_10_pilon	Yes		Yes		754068	754325	PS	orthogroup13537	125(1):A23(1):Fus2(2):CB3(0):A13(0):A28(0):PG(0):fo47(0):4287(0)
434	BFJ65_g18511	g17011		274	46	contig_20_pilon					228026	229055	LS	orthogroup23	125(26):A23(26):Fus2(24):CB3(19):A13(31):A28(21):PG(20):fo47(25):4287(22)
435	BFJ65_g7938	g8477		274	14	contig_5_pilon			Yes		4134381	4135183	C	orthogroup9287	125(1):A23(1):Fus2(1):CB3(1):A13(1):A28(1):PG(1):fo47(1):4287(1)
436	BFJ65_g3879	g2813		274	50	contig_2_pilon					2115999	2116897	C	orthogroup6128	125(1):A23(1):Fus2(1):CB3(1):A13(1):A28(1):PG(1):fo47(1):4287(1)
437	BFJ65_g13278	g12720		273	38	contig_9_pilon	Yes			CAZY	1553590	1555180	C	orthogroup7140	125(1):A23(1):Fus2(1):CB3(1):A13(1):A28(1):PG(1):fo47(1):4287(1)
438	BFJ65_g6354	g6323		273	52	contig_4_pilon					2311985	2313663	C	orthogroup2687	125(1):A23(1):Fus2(1):CB3(1):A13(1):A28(1):PG(1):fo47(3):4287(3)
439	BFJ65_g231	g1100		272	34	contig_1_pilon					3537459	3538758	C	orthogroup245	125(4):A23(4):Fus2(4):CB3(4):A13(4):A28(4):PG(4):fo47(6):4287(12)
440	BFJ65_g4491	g4962		270	14	contig_3_pilon			Yes		3223026	3223526	C	orthogroup12133	125(1):A23(1):Fus2(1):CB3(1):A13(1):A28(1):PG(1):fo47(0):4287(0)
441	BFJ65_g12931	g11621		270	67	contig_8_pilon	Yes		Yes		1627305	1627859	C	orthogroup7664	125(1):A23(1):Fus2(1):CB3(1):A13(1):A28(1):PG(1):fo47(1):4287(1)
442	BFJ65_g17591	g16304		269	53	contig_16_pilon					500380	501993	PS	orthogroup752	125(4):A23(4):Fus2(4):CB3(1):A13(4):A28(4):PG(1):fo47(2):4287(2)
443	BFJ65_g8511	g7992		269	17	contig_5_pilon					2716249	2717494	C	orthogroup956	125(2):A23(2):Fus2(2):CB3(2):A13(2):A28(2):PG(2):fo47(4):4287(4)
444	BFJ65_g10259	g8837		268	74	contig_6_pilon	Yes				773596	774030	C	orthogroup707	125(3):A23(3):Fus2(3):CB3(3):A13(3):A28(3):PG(3):fo47(3):4287(3)
445	BFJ65_g5245	g4887		268	17	contig_3_pilon					2975669	2977362	C	orthogroup8790	125(1):A23(1):Fus2(1):CB3(1):A13(1):A28(1):PG(1):fo47(1):4287(1)
446	BFJ65_g932	g496		267	10	contig_1_pilon			Yes	CAZY	1560290	1561118	C	orthogroup8982	125(1):A23(1):Fus2(1):CB3(1):A13(1):A28(1):PG(1):fo47(1):4287(1)
447	BFJ65_g3927	g3502		266	48	contig_2_pilon					4129612	4130818	C	orthogroup10802	125(1):A23(1):Fus2(1):CB3(1):A13(1):A28(1):PG(1):fo47(1):4287(1)
448	BFJ65_g6165	g6861		265	13	contig_4_pilon					3995651	3997429	C	orthogroup142	125(6):A23(7):Fus2(7):CB3(7):A13(7):A28(8):PG(7):fo47(7):4287(7)
449	BFJ65_g15733	g14666		265	56	contig_12_pilon					813552	814473	C	orthogroup23	125(26):A23(26):Fus2(24):CB3(19):A13(31):A28(21):PG(20):fo47(25):4287(22)
450	BFJ65_g10423	g9247		265	40	contig_6_pilon					2143595	2145408	C	orthogroup8722	125(1):A23(1):Fus2(1):CB3(1):A13(1):A28(1):PG(1):fo47(1):4287(1)
451	BFJ65_g13245	g12766		263	44	contig_9_pilon	Yes			CAZY	1674835	1675563	C	orthogroup157	125(6):A23(6):Fus2(7):CB3(6):A13(6):A28(6):PG(7):fo47(6):4287(8)
452	BFJ65_g5736	NS_05737		262	32	contig_3_pilon					1159537	1160181	C	orthogroup5295	125(1):A23(1):Fus2(1):CB3(1):A13(0):A28(1):PG(1):fo47(2):4287(2)
453	BFJ65_g9388	g9673		262	38	contig_6_pilon	Yes				3514798	3515610	C	orthogroup8452	125(1):A23(1):Fus2(1):CB3(1):A13(1):A28(1):PG(1):fo47(1):4287(1)
454	BFJ65_g12661	g12002		262	67	contig_8_pilon	Yes		Yes		2826182	2826625	C	orthogroup707	125(3):A23(3):Fus2(3):CB3(3):A13(3):A28(3):PG(3):fo47(3):4287(3)
455	BFJ65_g12412	g11775		262	5	contig_8_pilon					2134964	2135574	C	orthogroup6788	125(1):A23(1):Fus2(1):CB3(1):A13(1):A28(1):PG(1):fo47(1):4287(1)
456	BFJ65_g4646	g5053		261	12	contig_3_pilon					3522096	3524026	C	orthogroup2602	125(1):A23(1):Fus2(1):CB3(1):A13(1):A28(1):PG(1):fo47(2):4287(4)
457	BFJ65_g11612	g10252		261	15	contig_7_pilon					1214102	1215003	C	orthogroup9016	125(1):A23(1):Fus2(1):CB3(1):A13(1):A28(1):PG(1):fo47(1):4287(1)
458	BFJ65_g13831	g12525		260	42	contig_9_pilon	Yes				1022791	1023228	C	orthogroup707	125(3):A23(3):Fus2(3):CB3(3):A13(3):A28(3):PG(3):fo47(3):4287(3)
459	BFJ65_g12253	g11295		259	33	contig_8_pilon	Yes			CAZY	670739	671998	C	orthogroup1455	125(2):A23(2):Fus2(2):CB3(2):A13(2):A28(2):PG(2):fo47(2):4287(2)
460	BFJ65_g8309	g8551		259	49	contig_5_pilon	Yes			CAZY	4339632	4341253	C	orthogroup4564	125(1):A23(1):Fus2(1):CB3(1):A13(2):A28(1):PG(1):fo47(1):4287(1)
461	BFJ65_g9905	g9193		258	27	contig_6_pilon					1952660	1953959	C	orthogroup3895	125(1):A23(1):Fus2(1):CB3(1):A13(1):A28(1):PG(1):fo47(2):4287(2)
462	BFJ65_g6973	g6568		258	21	contig_4_pilon			Yes		3172920	3173426	C	orthogroup5708	125(1):A23(1):Fus2(1):CB3(1):A13(1):A28(1):PG(1):fo47(1):4287(1)
463	BFJ65_g3816	g2835		258	12	contig_2_pilon			Yes		2183867	2184662	C	orthogroup4508	125(1):A23(1):Fus2(1):CB3(1):A13(1):A28(1):PG(1):fo47(2):4287(1)
464	BFJ65_g14393	g12513		258	9	contig_9_pilon					997420	998236	C	orthogroup4759	125(1):A23(1):Fus2(1):CB3(1):A13(2):A28(1):PG(1):fo47(1):4287(1)
465	BFJ65_g16	g1370		257	26	contig_1_pilon			Yes		4410846	4411259	C	orthogroup6390	125(1):A23(1):Fus2(1):CB3(1):A13(1):A28(1):PG(1):fo47(1):4287(1)
466	BFJ65_g3448	g3409		257	43	contig_2_pilon					3836025	3838837	C	orthogroup1884	125(1):A23(1):Fus2(1):CB3(1):A13(1):A28(1):PG(1):fo47(4):4287(4)
467	BFJ65_g8368	g8490		256	24	contig_5_pilon	Yes			CAZY	4174488	4175421	C	orthogroup701	125(3):A23(3):Fus2(3):CB3(3):A13(3):A28(3):PG(3):fo47(3):4287(3)
468	BFJ65_g11395	g10831		256	19	contig_7_pilon			Yes		3007812	3008365	C	orthogroup7420	125(1):A23(1):Fus2(1):CB3(1):A13(1):A28(1):PG(1):fo47(1):4287(1)
469	BFJ65_g5475	g4184		256	11	contig_3_pilon	Yes			CAZY	660253	661233	C	orthogroup11094	125(1):A23(1):Fus2(1):CB3(1):A13(1):A28(1):PG(1):fo47(1):4287(1)
470	BFJ65_g7292	g6448		256	19	contig_4_pilon			Yes		2731644	2732507	C	orthogroup785	125(3):A23(3):Fus2(3):CB3(3):A13(3):A28(3):PG(3):fo47(2):4287(2)
471	BFJ65_g5428	g5398		256	139	contig_3_pilon	Yes			CAZY	4615023	4615785	C	orthogroup4690	125(1):A23(1):Fus2(1):CB3(1):A13(1):A28(1):PG(1):fo47(1):4287(2)
472	BFJ65_g119	g322		255	68	contig_1_pilon			Yes		974127	974873	C	orthogroup7574	125(1):A23(1):Fus2(1):CB3(1):A13(1):A28(1):PG(1):fo47(1):4287(1)
473	BFJ65_g1349	g1323		255	31	contig_1_pilon					4257848	4258811	C	orthogroup3035	125(1):A23(1):Fus2(1):CB3(1):A13(1):A28(2):PG(1):fo47(2):4287(2)
474	BFJ65_g7350	g6031		255	40	contig_4_pilon	Yes			CAZY	1395819	1396672	C	orthogroup5421	125(1):A23(1):Fus2(1):CB3(1):A13(1):A28(1):PG(1):fo47(1):4287(1)
475	BFJ65_g8732	g7363		254	2	contig_5_pilon					602673	603431	C	orthogroup5225	125(1):A23(1):Fus2(1):CB3(1):A13(1):A28(1):PG(1):fo47(2):4287(1)
476	BFJ65_g2310	g2365		252	42	contig_2_pilon			Yes		804451	804969	C	orthogroup8077	125(1):A23(1):Fus2(1):CB3(1):A13(1):A28(1):PG(1):fo47(1):4287(1)
477	BFJ65_g16796	g15706		249	37	contig_14_pilon					867871	868844	LS	orthogroup1275	125(3):A23(3):Fus2(3):CB3(1):A13(3):A28(2):PG(1):fo47(1):4287(2)
478	BFJ65_g9594	g9508		249	52	contig_6_pilon					2944138	2946007	C	orthogroup6462	125(1):A23(1):Fus2(1):CB3(1):A13(1):A28(1):PG(1):fo47(1):4287(1)
479	BFJ65_g18503	g16971		247	36	contig_20_pilon					105007	106391	LS	orthogroup2182	125(2):A23(2):Fus2(2):CB3(1):A13(2):A28(2):PG(1):fo47(1):4287(1)
480	BFJ65_g990	g1644		247	131	contig_1_pilon	Yes				5289808	5291109	C	orthogroup43	125(14):A23(14):Fus2(14):CB3(16):A13(14):A28(17):PG(16):fo47(19):4287(16)
481	BFJ65_g7023	g5912		247	29	contig_4_pilon					1026752	1027624	C	orthogroup5489	125(1):A23(1):Fus2(1):CB3(1):A13(1):A28(1):PG(1):fo47(1):4287(1)
482	BFJ65_g17804	g16322		247	40	contig_16_pilon					550365	551533	PS	orthogroup1778	125(3):A23(3):Fus2(2):CB3(1):A13(1):A28(1):PG(2):fo47(1):4287(2)
483	BFJ65_g1541	g917		247	73	contig_1_pilon					2950844	2952470	C	orthogroup3834	125(1):A23(1):Fus2(1):CB3(1):A13(1):A28(1):PG(1):fo47(2):4287(2)
484	BFJ65_g328	g1477		246	11	contig_1_pilon					4760134	4760844	C	orthogroup9658	125(1):A23(1):Fus2(1):CB3(1):A13(1):A28(1):PG(1):fo47(1):4287(1)
485	BFJ65_g2948	g2618		246	23	contig_2_pilon				CAZY	1534241	1535607	C	orthogroup5838	125(1):A23(1):Fus2(1):CB3(1):A13(1):A28(1):PG(1):fo47(1):4287(1)
486	BFJ65_g8441	g8245		246	69	contig_5_pilon					3455749	3457272	C	orthogroup1371	125(2):A23(2):Fus2(2):CB3(2):A13(1):A28(2):PG(3):fo47(1):4287(3)
487	BFJ65_g2403	g3349		244	35	contig_2_pilon	Yes			CAZY	3652888	3653976	C	orthogroup157	125(6):A23(6):Fus2(7):CB3(6):A13(6):A28(6):PG(7):fo47(6):4287(8)
488	BFJ65_g11163	g10309		244	16	contig_7_pilon					1386396	1386958	C	orthogroup10592	125(1):A23(1):Fus2(1):CB3(1):A13(1):A28(1):PG(1):fo47(1):4287(1)
489	BFJ65_g3124	g3590		244	32	contig_2_pilon					4422434	4424587	C	orthogroup1150	125(2):A23(1):Fus2(2):CB3(2):A13(2):A28(1):PG(2):fo47(4):4287(4)
490	BFJ65_g4956	g5157		243	33	contig_3_pilon			Yes		3860997	3861337	C	orthogroup7727	125(1):A23(1):Fus2(1):CB3(1):A13(1):A28(1):PG(1):fo47(1):4287(1)
491	BFJ65_g11367	g10649		243	83	contig_7_pilon					2514769	2515757	C	orthogroup8743	125(1):A23(1):Fus2(1):CB3(1):A13(1):A28(1):PG(1):fo47(1):4287(1)
492	BFJ65_g8693	g7708		243	35	contig_5_pilon					1754017	1755078	C	orthogroup6116	125(1):A23(1):Fus2(1):CB3(1):A13(1):A28(1):PG(1):fo47(1):4287(1)
493	BFJ65_g6509	NS_07184		242	35	contig_4_pilon					4298734	4298946	C	orthogroup14081	125(0):A23(0):Fus2(2):CB3(0):A13(0):A28(1):PG(0):fo47(0):4287(0)
494	BFJ65_g5036	g4526		242	38	contig_3_pilon					1749038	1753890	C	orthogroup1924	125(1):A23(1):Fus2(1):CB3(2):A13(1):A28(2):PG(1):fo47(3):4287(3)
495	BFJ65_g17673	g16266		240	34	contig_16_pilon					393825	394774	PS	orthogroup13062	125(2):A23(1):Fus2(2):CB3(0):A13(0):A28(0):PG(0):fo47(0):4287(0)
496	BFJ65_g1762	g872		240	52	contig_1_pilon					2833794	2834938	C	orthogroup2526	125(1):A23(1):Fus2(2):CB3(1):A13(1):A28(1):PG(2):fo47(2):4287(2)
497	BFJ65_g7566	g6707		240	28	contig_4_pilon			Yes		3579011	3579565	C	orthogroup5626	125(1):A23(1):Fus2(1):CB3(1):A13(1):A28(1):PG(1):fo47(1):4287(1)
498	BFJ65_g15470	g14134		240	16	contig_11_pilon	Yes			CAZY	569398	570642	C	orthogroup1525	125(2):A23(2):Fus2(2):CB3(2):A13(2):A28(2):PG(2):fo47(2):4287(2)
499	BFJ65_g12478	g12019		239	20	contig_8_pilon					2876861	2878716	C	orthogroup8	125(43):A23(45):Fus2(43):CB3(41):A13(45):A28(41):PG(44):fo47(46):4287(45)
500	BFJ65_g8394	g7594		239	9	contig_5_pilon	Yes				1354966	1356735	C	orthogroup6000	125(1):A23(1):Fus2(1):CB3(1):A13(1):A28(1):PG(1):fo47(1):4287(1)
501	BFJ65_g14277	g13032		237	19	contig_9_pilon					2320296	2321025	C	orthogroup2696	125(1):A23(1):Fus2(1):CB3(1):A13(1):A28(1):PG(1):fo47(3):4287(3)
502	BFJ65_g6980	g6305		237	28	contig_4_pilon					2259420	2262144	C	orthogroup5511	125(1):A23(1):Fus2(1):CB3(1):A13(1):A28(1):PG(1):fo47(1):4287(1)
503	BFJ65_g3996	g3461		236	5	contig_2_pilon			Yes		4006954	4007420	C	orthogroup10156	125(1):A23(1):Fus2(1):CB3(1):A13(1):A28(1):PG(1):fo47(1):4287(1)
504	BFJ65_g7043	g6587		236	37	contig_4_pilon			Yes		3226614	3226919	C	orthogroup5696	125(1):A23(1):Fus2(1):CB3(1):A13(1):A28(1):PG(1):fo47(1):4287(1)
505	BFJ65_g3055	g2487		236	22	contig_2_pilon					1146045	1147891	C	orthogroup3769	125(1):A23(1):Fus2(1):CB3(1):A13(1):A28(1):PG(1):fo47(3):4287(1)
506	BFJ65_g2007	g1648		236	25	contig_1_pilon					5303265	5304619	C	orthogroup4622	125(1):A23(1):Fus2(1):CB3(1):A13(1):A28(1):PG(1):fo47(2):4287(1)
507	BFJ65_g2090	g372		236	25	contig_1_pilon					1153068	1154390	C	orthogroup1068	125(2):A23(2):Fus2(2):CB3(2):A13(2):A28(2):PG(2):fo47(3):4287(3)
508	BFJ65_g8052	g7287		234	9	contig_5_pilon					357033	359145	C	orthogroup1235	125(2):A23(3):Fus2(2):CB3(2):A13(2):A28(2):PG(2):fo47(2):4287(2)
509	BFJ65_g8515	g7519		234	33	contig_5_pilon	Yes				1111134	1111523	C	orthogroup9672	125(1):A23(1):Fus2(1):CB3(1):A13(1):A28(1):PG(1):fo47(1):4287(1)
510	BFJ65_g16800	g15702		233	40	contig_14_pilon			Yes		858311	858929	LS	orthogroup851	125(4):A23(4):Fus2(4):CB3(1):A13(4):A28(4):PG(1):fo47(2):4287(0)
511	BFJ65_g5080	g4108		233	69	contig_3_pilon	Yes		Yes		484588	484849	C	orthogroup9743	125(1):A23(1):Fus2(1):CB3(1):A13(1):A28(1):PG(1):fo47(1):4287(1)
512	BFJ65_g15777	NS_01183		232	191	contig_12_pilon					952318	952425	C
513	BFJ65_g17784	g16308		232	117	contig_16_pilon			Yes		512799	513144	PS	orthogroup851	125(4):A23(4):Fus2(4):CB3(1):A13(4):A28(4):PG(1):fo47(2):4287(0)
514	BFJ65_g11533	g10919		232	21	contig_7_pilon	Yes			CAZY	3249936	3251666	C	orthogroup239	125(5):A23(5):Fus2(6):CB3(4):A13(4):A28(5):PG(4):fo47(5):4287(9)
515	BFJ65_g347	g1536		231	14	contig_1_pilon					4971926	4973009	C	orthogroup5075	125(1):A23(1):Fus2(1):CB3(1):A13(1):A28(1):PG(1):fo47(1):4287(2)
516	BFJ65_g3230	g3314		231	38	contig_2_pilon			Yes		3569076	3569674	C	orthogroup5388	125(1):A23(1):Fus2(1):CB3(1):A13(1):A28(1):PG(1):fo47(1):4287(1)
517	BFJ65_g9673	g9058		230	17	contig_6_pilon			Yes		1504549	1505171	C	orthogroup5786	125(1):A23(1):Fus2(1):CB3(1):A13(1):A28(1):PG(1):fo47(1):4287(1)
518	BFJ65_g6778	g5923		230	38	contig_4_pilon			Yes		1061901	1062736	C	orthogroup5499	125(1):A23(1):Fus2(1):CB3(1):A13(1):A28(1):PG(1):fo47(1):4287(1)
519	BFJ65_g10848	g10204		228	25	contig_7_pilon					1046396	1046860	C	orthogroup10505	125(1):A23(1):Fus2(1):CB3(1):A13(1):A28(1):PG(1):fo47(1):4287(1)
520	BFJ65_g8367	g7389		228	8	contig_5_pilon					682645	684234	C	orthogroup3992	125(1):A23(1):Fus2(1):CB3(1):A13(1):A28(1):PG(1):fo47(2):4287(2)
521	BFJ65_g7877	g7853		227	21	contig_5_pilon	Yes			CAZY	2266918	2267937	C	orthogroup4445	125(1):A23(1):Fus2(1):CB3(1):A13(1):A28(1):PG(1):fo47(2):4287(1)
522	BFJ65_g5547	g5523		227	23	contig_3_pilon	Yes			CAZY	4960906	4961729	C	orthogroup8733	125(1):A23(1):Fus2(1):CB3(1):A13(1):A28(1):PG(1):fo47(1):4287(1)
523	BFJ65_g9165	g8259		227	38	contig_5_pilon					3504748	3506897	C	orthogroup254	125(5):A23(5):Fus2(5):CB3(5):A13(5):A28(5):PG(5):fo47(5):4287(5)
524	BFJ65_g13443	g12584		226	111	contig_9_pilon			Yes		1168139	1168972	C	orthogroup5643	125(1):A23(1):Fus2(1):CB3(1):A13(1):A28(1):PG(1):fo47(1):4287(1)
525	BFJ65_g16778	g15709		225	9	contig_14_pilon					880245	882069	LS	orthogroup266	125(7):A23(7):Fus2(7):CB3(2):A13(7):A28(6):PG(2):fo47(3):4287(3)
526	BFJ65_g9204	g7359		224	15	contig_5_pilon			Yes		577691	578455	C	orthogroup9802	125(1):A23(1):Fus2(1):CB3(1):A13(1):A28(1):PG(1):fo47(1):4287(1)
527	BFJ65_g12384	g11584		223	76	contig_8_pilon					1518653	1520520	C	orthogroup13	125(37):A23(35):Fus2(36):CB3(39):A13(43):A28(37):PG(38):fo47(49):4287(49)
528	BFJ65_g8767	g7402		223	5	contig_5_pilon					728754	729674	C	orthogroup2589	125(2):A23(2):Fus2(1):CB3(1):A13(2):A28(1):PG(2):fo47(1):4287(1)
529	BFJ65_g3694	g2218		223	22	contig_2_pilon	Yes				421049	422916	C	orthogroup1387	125(2):A23(2):Fus2(2):CB3(2):A13(2):A28(2):PG(2):fo47(2):4287(2)
530	BFJ65_g18655	CUFF_4343_1_31		222	41	contig_21_pilon					232924	234025	PS	orthogroup13356	125(1):A23(1):Fus2(2):CB3(0):A13(0):A28(0):PG(0):fo47(0):4287(0)
531	BFJ65_g18682	g17121		222	25	contig_21_pilon	Yes	Yes		CAZY	156548	157813	PS	orthogroup2249	125(2):A23(2):Fus2(3):CB3(1):A13(2):A28(1):PG(1):fo47(1):4287(1)
532	BFJ65_g11368	g10780		221	27	contig_7_pilon					2890834	2891492	C	orthogroup10362	125(1):A23(1):Fus2(1):CB3(1):A13(1):A28(1):PG(1):fo47(1):4287(1)
533	BFJ65_g6005	g5244		221	32	contig_3_pilon					4155893	4157024	C	orthogroup987	125(2):A23(3):Fus2(3):CB3(3):A13(2):A28(2):PG(2):fo47(2):4287(2)
534	BFJ65_g2782	g3574		220	52	contig_2_pilon					4372649	4373604	C	orthogroup1311	125(2):A23(2):Fus2(2):CB3(2):A13(2):A28(2):PG(2):fo47(2):4287(3)
535	BFJ65_g11149	g10504		220	26	contig_7_pilon					2056352	2057608	C	orthogroup419	125(3):A23(3):Fus2(3):CB3(3):A13(3):A28(3):PG(3):fo47(9):4287(5)
536	BFJ65_g14365	g12689		220	24	contig_9_pilon					1472295	1473867	C	orthogroup211	125(3):A23(3):Fus2(3):CB3(4):A13(10):A28(5):PG(3):fo47(7):4287(12)
537	BFJ65_g6262	g6629		219	45	contig_4_pilon					3364540	3366118	C	orthogroup2314	125(1):A23(1):Fus2(1):CB3(1):A13(1):A28(1):PG(1):fo47(3):4287(3)
538	BFJ65_g10849	g10206		217	15	contig_7_pilon					1060551	1061409	C	orthogroup10506	125(1):A23(1):Fus2(1):CB3(1):A13(1):A28(1):PG(1):fo47(1):4287(1)
539	BFJ65_g4947	g4285		217	13	contig_3_pilon			Yes		937273	937736	C	orthogroup3014	125(1):A23(1):Fus2(1):CB3(1):A13(1):A28(1):PG(1):fo47(2):4287(3)
540	BFJ65_g1536	g918		217	3	contig_1_pilon			Yes		2952905	2953367	C	orthogroup1649	125(2):A23(2):Fus2(2):CB3(1):A13(2):A28(2):PG(2):fo47(2):4287(2)
541	BFJ65_g1290	g882		216	21	contig_1_pilon					2855648	2856318	C	orthogroup8485	125(1):A23(1):Fus2(1):CB3(1):A13(1):A28(1):PG(1):fo47(1):4287(1)
542	BFJ65_g11843	g10712		216	157	contig_7_pilon					2696512	2696947	C	orthogroup7641	125(1):A23(1):Fus2(1):CB3(1):A13(1):A28(1):PG(1):fo47(1):4287(1)
543	BFJ65_g10857	NS_09082		215	34	contig_7_pilon					888750	888986	C	orthogroup12368	125(1):A23(1):Fus2(1):CB3(1):A13(1):A28(1):PG(1):fo47(0):4287(0)
544	BFJ65_g4249	g4810		215	31	contig_3_pilon					2705393	2706780	C	orthogroup4194	125(1):A23(1):Fus2(1):CB3(1):A13(1):A28(1):PG(1):fo47(2):4287(2)
545	BFJ65_g17030	g15710		215	24	contig_14_pilon					882683	883848	LS	orthogroup503	125(5):A23(5):Fus2(4):CB3(2):A13(3):A28(3):PG(3):fo47(3):4287(3)
546	BFJ65_g8691	g7484		215	30	contig_5_pilon	Yes		Yes		982015	982734	C	orthogroup1997	125(1):A23(1):Fus2(1):CB3(1):A13(1):A28(1):PG(1):fo47(4):4287(4)
547	BFJ65_g17972	g16422		214	49	contig_17_pilon	Yes		Yes	CAZY;	31977	32774	C	orthogroup5897	125(1):A23(1):Fus2(1):CB3(1):A13(1):A28(1):PG(1):fo47(1):4287(1)
548	BFJ65_g16312	g15215		213	33	contig_13_pilon					590687	591703	C	orthogroup4895	125(1):A23(1):Fus2(1):CB3(1):A13(1):A28(1):PG(2):fo47(1):4287(1)
549	BFJ65_g6879	g6647		213	9	contig_4_pilon			Yes		3423466	3424501	C	orthogroup5670	125(1):A23(1):Fus2(1):CB3(1):A13(1):A28(1):PG(1):fo47(1):4287(1)
550	BFJ65_g3642	g3299		213	13	contig_2_pilon			Yes		3528201	3528928	C	orthogroup5380	125(1):A23(1):Fus2(1):CB3(1):A13(1):A28(1):PG(1):fo47(1):4287(1)
551	BFJ65_g10052	g9265		211	17	contig_6_pilon					2200836	2201469	C	orthogroup8715	125(1):A23(1):Fus2(1):CB3(1):A13(1):A28(1):PG(1):fo47(1):4287(1)
552	BFJ65_g1898	g998		211	19	contig_1_pilon					3208407	3210031	C	orthogroup5	125(55):A23(53):Fus2(55):CB3(52):A13(55):A28(56):PG(52):fo47(65):4287(58)
553	BFJ65_g9297	g8598		209	78	contig_6_pilon					132133	133347	C	orthogroup9119	125(1):A23(1):Fus2(1):CB3(1):A13(1):A28(1):PG(1):fo47(1):4287(1)
554	BFJ65_g7847	g7692		209	17	contig_5_pilon				CAZY	1694680	1697749	C	orthogroup3927	125(1):A23(1):Fus2(1):CB3(1):A13(1):A28(1):PG(1):fo47(2):4287(2)
555	BFJ65_g970	g1038		209	31	contig_1_pilon			Yes		3345155	3345923	C	orthogroup2060	125(1):A23(1):Fus2(1):CB3(1):A13(1):A28(1):PG(1):fo47(4):4287(4)
556	BFJ65_g9990	g9278		209	19	contig_6_pilon			Yes		2241431	2242243	C	orthogroup2979	125(1):A23(1):Fus2(1):CB3(1):A13(1):A28(1):PG(1):fo47(2):4287(3)
557	BFJ65_g663	g1551		209	22	contig_1_pilon			Yes		5026364	5027100	C	orthogroup9841	125(1):A23(1):Fus2(1):CB3(1):A13(1):A28(1):PG(1):fo47(1):4287(1)
558	BFJ65_g12737	g11573		208	25	contig_8_pilon					1471393	1472890	C	orthogroup3837	125(1):A23(1):Fus2(1):CB3(1):A13(1):A28(1):PG(1):fo47(2):4287(2)
559	BFJ65_g124	g276		208	49	contig_1_pilon					788351	790038	C	orthogroup1	125(76):A23(77):Fus2(78):CB3(76):A13(78):A28(75):PG(78):fo47(98):4287(83)
560	BFJ65_g148	g1120		208	29	contig_1_pilon				Antismash	3586113	3587015	C	orthogroup7093	125(1):A23(1):Fus2(1):CB3(1):A13(1):A28(1):PG(1):fo47(1):4287(1)
561	BFJ65_g10871	g10391		208	32	contig_7_pilon					1676238	1677561	C	orthogroup9791	125(1):A23(1):Fus2(1):CB3(1):A13(1):A28(1):PG(1):fo47(1):4287(1)
562	BFJ65_g4022	g3262		208	34	contig_2_pilon					3424064	3425250	C	orthogroup39	125(15):A23(15):Fus2(15):CB3(18):A13(15):A28(17):PG(17):fo47(21):4287(20)
563	BFJ65_g13031	g11964		208	57	contig_8_pilon					2722493	2723311	C	orthogroup6324	125(1):A23(1):Fus2(1):CB3(1):A13(1):A28(1):PG(1):fo47(1):4287(1)
564	BFJ65_g16255	g15354		207	97	contig_13_pilon	Yes		Yes		980215	980646	C	orthogroup9494	125(1):A23(1):Fus2(1):CB3(1):A13(1):A28(1):PG(1):fo47(1):4287(1)
565	BFJ65_g4	g1683		207	4	contig_1_pilon					5403864	5405211	C	orthogroup7260	125(1):A23(1):Fus2(1):CB3(1):A13(1):A28(1):PG(1):fo47(1):4287(1)
566	BFJ65_g14258	g13191		207	44	contig_9_pilon					2741147	2742496	C	orthogroup1149	125(2):A23(2):Fus2(2):CB3(2):A13(2):A28(2):PG(2):fo47(3):4287(3)
567	BFJ65_g6037	g6683		206	12	contig_4_pilon			Yes		3530082	3530844	C	orthogroup2776	125(1):A23(1):Fus2(1):CB3(1):A13(1):A28(1):PG(1):fo47(3):4287(2)
568	BFJ65_g9305	g8597		205	87	contig_6_pilon					130017	131399	C	orthogroup1502	125(2):A23(2):Fus2(2):CB3(2):A13(2):A28(2):PG(2):fo47(2):4287(2)
569	BFJ65_g980	g809		205	38	contig_1_pilon			Yes		2603483	2603811	C	orthogroup6205	125(1):A23(1):Fus2(1):CB3(1):A13(1):A28(1):PG(1):fo47(1):4287(1)
570	BFJ65_g11819	g10314		205	26	contig_7_pilon	Yes		Yes		1401045	1401391	C	orthogroup9171	125(1):A23(1):Fus2(1):CB3(1):A13(1):A28(1):PG(1):fo47(1):4287(1)
571	BFJ65_g6200	g6452		204	18	contig_4_pilon					2740899	2743480	C	orthogroup243	125(3):A23(3):Fus2(3):CB3(7):A13(7):A28(5):PG(3):fo47(6):4287(9)
572	BFJ65_g11155	g10535		204	17	contig_7_pilon			Yes		2152770	2153216	C	orthogroup3729	125(1):A23(1):Fus2(1):CB3(1):A13(1):A28(1):PG(1):fo47(2):4287(2)
573	BFJ65_g1134	g733		204	9	contig_1_pilon	Yes				2374346	2375072	C	orthogroup6249	125(1):A23(1):Fus2(1):CB3(1):A13(1):A28(1):PG(1):fo47(1):4287(1)
574	BFJ65_g18401	g16794		204	29	contig_19_pilon	Yes	Yes			40055	41365	PS	orthogroup295	125(5):A23(5):Fus2(5):CB3(6):A13(5):A28(4):PG(4):fo47(5):4287(3)
575	BFJ65_g7209	g6693		204	23	contig_4_pilon			Yes		3550022	3550800	C	orthogroup5636	125(1):A23(1):Fus2(1):CB3(1):A13(1):A28(1):PG(1):fo47(1):4287(1)
576	BFJ65_g14597	CUFF_247_1_279		203	64	contig_10_pilon			Yes		2238475	2239026	PS	orthogroup14004	125(1):A23(1):Fus2(1):CB3(0):A13(0):A28(0):PG(0):fo47(0):4287(0)
577	BFJ65_g3666	g3606		203	14	contig_2_pilon					4473909	4475136	C	orthogroup484	125(3):A23(3):Fus2(3):CB3(3):A13(4):A28(3):PG(3):fo47(5):4287(5)
578	BFJ65_g5812	g5378		203	87	contig_3_pilon					4541924	4542923	C	orthogroup3001	125(1):A23(1):Fus2(1):CB3(2):A13(1):A28(2):PG(2):fo47(1):4287(1)
579	BFJ65_g16244	g15115		202	12	contig_13_pilon					364924	366150	C	orthogroup434	125(3):A23(3):Fus2(3):CB3(3):A13(6):A28(3):PG(3):fo47(5):4287(5)
580	BFJ65_g8406	g7620		202	17	contig_5_pilon	Yes				1443321	1444430	C	orthogroup2343	125(1):A23(1):Fus2(1):CB3(1):A13(1):A28(1):PG(1):fo47(3):4287(3)
581	BFJ65_g11617	g10254		202	147	contig_7_pilon	Yes		Yes		1222536	1222923	C	orthogroup3965	125(1):A23(1):Fus2(1):CB3(1):A13(1):A28(1):PG(1):fo47(2):4287(2)
582	BFJ65_g11443	g10774		201	25	contig_7_pilon					2878429	2880038	C	orthogroup4205	125(1):A23(1):Fus2(1):CB3(1):A13(1):A28(1):PG(1):fo47(2):4287(2)
583	BFJ65_g6028	g6008		200	53	contig_4_pilon	Yes		Yes		1311285	1311774	C	orthogroup5556	125(1):A23(1):Fus2(1):CB3(1):A13(1):A28(1):PG(1):fo47(1):4287(1)
584	BFJ65_g6132	CUFF_7957_1_845		200	32	contig_4_pilon			Yes		2568094	2568297	C	orthogroup11338	125(1):A23(1):Fus2(1):CB3(1):A13(1):A28(1):PG(1):fo47(1):4287(1)
585	BFJ65_g2862	g2493		200	16	contig_2_pilon					1159386	1160317	C	orthogroup3767	125(1):A23(1):Fus2(1):CB3(1):A13(1):A28(1):PG(1):fo47(2):4287(2)
586	BFJ65_g2645	g2697		200	52	contig_2_pilon					1786666	1788578	C	orthogroup15	125(29):A23(31):Fus2(31):CB3(31):A13(35):A28(29):PG(30):fo47(45):4287(56)
587	BFJ65_g975	g802		200	23	contig_1_pilon					2580050	2581978	C	orthogroup3359	125(1):A23(1):Fus2(1):CB3(1):A13(1):A28(1):PG(1):fo47(2):4287(2)
588	BFJ65_g7270	g6210		200	26	contig_4_pilon					1942024	1943529	C	orthogroup7934	125(1):A23(1):Fus2(1):CB3(1):A13(1):A28(1):PG(1):fo47(1):4287(1)
589	BFJ65_g7502	g6058		199	12	contig_4_pilon			Yes		1486391	1487114	C	orthogroup5593	125(1):A23(1):Fus2(1):CB3(1):A13(1):A28(1):PG(1):fo47(1):4287(1)
590	BFJ65_g8426	g7177		199	40	contig_5_pilon			Yes		85441	85694	C	orthogroup8315	125(1):A23(1):Fus2(1):CB3(1):A13(1):A28(1):PG(1):fo47(1):4287(1)
591	BFJ65_g17772	g16321		199	76	contig_16_pilon					548403	549444	PS	orthogroup13431	125(1):A23(1):Fus2(1):CB3(0):A13(0):A28(0):PG(1):fo47(0):4287(0)
592	BFJ65_g14145	g12412		199	41	contig_9_pilon	Yes			CAZY	724249	725209	C	orthogroup9595	125(1):A23(1):Fus2(1):CB3(1):A13(1):A28(1):PG(1):fo47(1):4287(1)
593	BFJ65_g5400	g4996		198	17	contig_3_pilon				CAZY	3354011	3355045	C	orthogroup765	125(2):A23(2):Fus2(2):CB3(4):A13(3):A28(2):PG(2):fo47(3):4287(6)
594	BFJ65_g4807	g4903		197	32	contig_3_pilon					3011120	3012757	C	orthogroup2664	125(1):A23(1):Fus2(1):CB3(1):A13(1):A28(1):PG(1):fo47(3):4287(3)
595	BFJ65_g10310	g9615		197	33	contig_6_pilon					3300054	3301198	C	orthogroup2762	125(1):A23(1):Fus2(1):CB3(2):A13(2):A28(2):PG(1):fo47(1):4287(1)
596	BFJ65_g9875	g9623		197	11	contig_6_pilon					3318717	3319856	C	orthogroup10068	125(1):A23(1):Fus2(1):CB3(1):A13(1):A28(1):PG(1):fo47(1):4287(1)
597	BFJ65_g17042	g15739		197	29	contig_14_pilon	Yes	Yes			992733	994061	LS	orthogroup4707	125(2):A23(2):Fus2(2):CB3(0):A13(0):A28(2):PG(1):fo47(1):4287(0)
598	BFJ65_g13063	g11617		197	40	contig_8_pilon					1619331	1620101	C	orthogroup359	125(3):A23(3):Fus2(3):CB3(5):A13(10):A28(5):PG(2):fo47(5):4287(2)
599	BFJ65_g4131	g2895		197	6	contig_2_pilon					2387886	2391106	C	orthogroup570	125(1):A23(1):Fus2(1):CB3(1):A13(1):A28(1):PG(1):fo47(12):4287(10)
600	BFJ65_g16687	g15387		196	25	contig_13_pilon	Yes			CAZY	1057832	1058710	C	orthogroup9217	125(1):A23(1):Fus2(1):CB3(1):A13(1):A28(1):PG(1):fo47(1):4287(1)
601	BFJ65_g10157	g8737		196	30	contig_6_pilon					514856	516637	C	orthogroup15	125(29):A23(31):Fus2(31):CB3(31):A13(35):A28(29):PG(30):fo47(45):4287(56)
602	BFJ65_g16122	g14549		196	105	contig_12_pilon					502115	503796	C	orthogroup18	125(32):A23(30):Fus2(29):CB3(29):A13(33):A28(27):PG(32):fo47(22):4287(25)
603	BFJ65_g3844	g2789		196	33	contig_2_pilon					2041355	2043008	C	orthogroup593	125(3):A23(3):Fus2(3):CB3(3):A13(3):A28(3):PG(3):fo47(4):4287(4)
604	BFJ65_g3361	g2489		195	19	contig_2_pilon					1151339	1153380	C	orthogroup1267	125(2):A23(2):Fus2(2):CB3(2):A13(2):A28(3):PG(2):fo47(2):4287(2)
605	BFJ65_g4579	g5389		195	13	contig_3_pilon					4590527	4591075	C	orthogroup8890	125(1):A23(1):Fus2(1):CB3(1):A13(1):A28(1):PG(1):fo47(1):4287(1)
606	BFJ65_g3710	g3036		195	46	contig_2_pilon	Yes				2827922	2828708	C	orthogroup6634	125(1):A23(1):Fus2(1):CB3(1):A13(1):A28(1):PG(1):fo47(1):4287(1)
607	BFJ65_g12414	g11774		195	8	contig_8_pilon					2132542	2132930	C	orthogroup6787	125(1):A23(1):Fus2(1):CB3(1):A13(1):A28(1):PG(1):fo47(1):4287(1)
608	BFJ65_g10506	g9001		195	14	contig_6_pilon					1292854	1294142	C	orthogroup385	125(2):A23(2):Fus2(2):CB3(3):A13(3):A28(2):PG(2):fo47(10):4287(10)
609	BFJ65_g10663	g10800		194	12	contig_7_pilon			Yes		2933003	2933643	C	orthogroup10925	125(1):A23(1):Fus2(1):CB3(1):A13(1):A28(1):PG(1):fo47(1):4287(1)
610	BFJ65_g10716	g9940		194	36	contig_7_pilon				CAZY; Antismash	210737	213125	C	orthogroup3877	125(1):A23(1):Fus2(1):CB3(1):A13(1):A28(1):PG(2):fo47(1):4287(2)
611	BFJ65_g5020	g4655		194	48	contig_3_pilon			Yes		2185301	2185985	C	orthogroup4777	125(1):A23(1):Fus2(1):CB3(1):A13(1):A28(1):PG(1):fo47(2):4287(1)
612	BFJ65_g5250	g4880		194	24	contig_3_pilon			Yes		2954748	2955605	C	orthogroup3905	125(1):A23(1):Fus2(1):CB3(1):A13(1):A28(1):PG(1):fo47(2):4287(2)
613	BFJ65_g16230	g15186		193	65	contig_13_pilon					526308	526694	C	orthogroup3898	125(1):A23(1):Fus2(1):CB3(1):A13(1):A28(1):PG(1):fo47(2):4287(2)
614	BFJ65_g17905	g16500		192	12	contig_17_pilon	Yes		Yes	CAZY;	250027	250853	C	orthogroup10228	125(1):A23(1):Fus2(1):CB3(1):A13(1):A28(1):PG(1):fo47(1):4287(1)
615	BFJ65_g12222	g11509		192	14	contig_8_pilon					1271492	1272342	C	orthogroup7557	125(1):A23(1):Fus2(1):CB3(1):A13(1):A28(1):PG(1):fo47(1):4287(1)
616	BFJ65_g1028	g340		192	7	contig_1_pilon					1052899	1054663	C	orthogroup7583	125(1):A23(1):Fus2(1):CB3(1):A13(1):A28(1):PG(1):fo47(1):4287(1)
617	BFJ65_g16722	g15340		192	30	contig_13_pilon	Yes				937822	939479	C	orthogroup9490	125(1):A23(1):Fus2(1):CB3(1):A13(1):A28(1):PG(1):fo47(1):4287(1)
618	BFJ65_g7542	g6550		192	26	contig_4_pilon			Yes		3104315	3104910	C	orthogroup4016	125(1):A23(1):Fus2(1):CB3(1):A13(1):A28(1):PG(1):fo47(2):4287(2)
619	BFJ65_g327	g1476		191	14	contig_1_pilon					4758358	4759545	C	orthogroup817	125(3):A23(3):Fus2(3):CB3(3):A13(4):A28(2):PG(2):fo47(2):4287(2)
620	BFJ65_g15811	g14768		191	33	contig_12_pilon				Antismash	1057246	1059106	C	orthogroup9859	125(1):A23(1):Fus2(1):CB3(1):A13(1):A28(1):PG(1):fo47(1):4287(1)
621	BFJ65_g5437	g5029		191	28	contig_3_pilon					3457415	3458164	C	orthogroup10775	125(1):A23(1):Fus2(1):CB3(1):A13(1):A28(1):PG(1):fo47(1):4287(1)
622	BFJ65_g3825	g2550		191	22	contig_2_pilon					1336748	1337121	C	orthogroup5882	125(1):A23(1):Fus2(1):CB3(1):A13(1):A28(1):PG(1):fo47(1):4287(1)
623	BFJ65_g5061	g5199		190	16	contig_3_pilon					3990859	3992032	C	orthogroup3654	125(1):A23(1):Fus2(1):CB3(1):A13(1):A28(1):PG(1):fo47(1):4287(3)
624	BFJ65_g10089	g9112		190	44	contig_6_pilon			Yes		1691181	1691828	C	orthogroup7765	125(1):A23(1):Fus2(1):CB3(1):A13(1):A28(1):PG(1):fo47(1):4287(1)
625	BFJ65_g4127	g2899		190	10	contig_2_pilon					2398659	2400503	C	orthogroup3266	125(1):A23(1):Fus2(1):CB3(1):A13(1):A28(1):PG(1):fo47(2):4287(2)
626	BFJ65_g9501	g9641		189	5	contig_6_pilon			Yes		3403380	3404174	C	orthogroup8436	125(1):A23(1):Fus2(1):CB3(1):A13(1):A28(1):PG(1):fo47(1):4287(1)
627	BFJ65_g2343	g2778		189	8	contig_2_pilon					1998522	1999524	C	orthogroup7438	125(1):A23(1):Fus2(1):CB3(1):A13(1):A28(1):PG(1):fo47(1):4287(1)
628	BFJ65_g6941	g6812		189	32	contig_4_pilon					3877547	3878686	C	orthogroup846	125(2):A23(3):Fus2(2):CB3(2):A13(2):A28(2):PG(2):fo47(3):4287(6)
629	BFJ65_g1396	g1468		189	24	contig_1_pilon					4728929	4730301	C	orthogroup2618	125(1):A23(1):Fus2(1):CB3(1):A13(1):A28(1):PG(1):fo47(3):4287(3)
630	BFJ65_g9570	g8964		188	14	contig_6_pilon					1118734	1121259	C	orthogroup5737	125(1):A23(1):Fus2(1):CB3(1):A13(1):A28(1):PG(1):fo47(1):4287(1)
631	BFJ65_g9834	g9678		188	12	contig_6_pilon					3531201	3532504	C	orthogroup8456	125(1):A23(1):Fus2(1):CB3(1):A13(1):A28(1):PG(1):fo47(1):4287(1)
632	BFJ65_g12486	g12015		188	35	contig_8_pilon					2860399	2862355	C	orthogroup13	125(37):A23(35):Fus2(36):CB3(39):A13(43):A28(37):PG(38):fo47(49):4287(49)
633	BFJ65_g3784	g2231		188	33	contig_2_pilon			Yes		448179	448546	C	orthogroup9891	125(1):A23(1):Fus2(1):CB3(1):A13(1):A28(1):PG(1):fo47(1):4287(1)
634	BFJ65_g13668	g12715		187	30	contig_9_pilon	Yes			CAZY	1542600	1543350	C	orthogroup604	125(3):A23(3):Fus2(3):CB3(3):A13(3):A28(3):PG(3):fo47(3):4287(4)
635	BFJ65_g8792	g7627		187	33	contig_5_pilon			Yes		1464265	1465154	C	orthogroup2802	125(1):A23(1):Fus2(1):CB3(1):A13(1):A28(1):PG(1):fo47(2):4287(3)
636	BFJ65_g8015	g7576		186	24	contig_5_pilon					1295204	1296570	C	orthogroup253	125(5):A23(5):Fus2(5):CB3(5):A13(5):A28(5):PG(5):fo47(5):4287(5)
637	BFJ65_g9605	g9716		186	4	contig_6_pilon	Yes			CAZY	3642583	3643774	C	orthogroup1470	125(2):A23(2):Fus2(2):CB3(2):A13(2):A28(2):PG(2):fo47(2):4287(2)
638	BFJ65_g780	g849		186	14	contig_1_pilon					2736730	2738369	C	orthogroup9786	125(1):A23(1):Fus2(1):CB3(1):A13(1):A28(1):PG(1):fo47(1):4287(1)
639	BFJ65_g9922	g9215		186	22	contig_6_pilon					2037723	2038193	C	orthogroup8913	125(1):A23(1):Fus2(1):CB3(1):A13(1):A28(1):PG(1):fo47(1):4287(1)
640	BFJ65_g7118	g6611		186	25	contig_4_pilon					3307419	3308609	C	orthogroup5687	125(1):A23(1):Fus2(1):CB3(1):A13(1):A28(1):PG(1):fo47(1):4287(1)
641	BFJ65_g15085	g13487		186	24	contig_10_pilon	Yes			CAZY	505901	507064	PS	orthogroup2249	125(2):A23(2):Fus2(3):CB3(1):A13(2):A28(1):PG(1):fo47(1):4287(1)
642	BFJ65_g15977	g14499		185	26	contig_12_pilon			Yes		363334	363993	C	orthogroup8809	125(1):A23(1):Fus2(1):CB3(1):A13(1):A28(1):PG(1):fo47(1):4287(1)
643	BFJ65_g9991	g9159		185	20	contig_6_pilon			Yes		1844387	1845323	C	orthogroup7747	125(1):A23(1):Fus2(1):CB3(1):A13(1):A28(1):PG(1):fo47(1):4287(1)
644	BFJ65_g13025	g11654		185	9	contig_8_pilon					1713484	1714894	C	orthogroup253	125(5):A23(5):Fus2(5):CB3(5):A13(5):A28(5):PG(5):fo47(5):4287(5)
645	BFJ65_g13442	g12582		185	19	contig_9_pilon					1163623	1164996	C	orthogroup8682	125(1):A23(1):Fus2(1):CB3(1):A13(1):A28(1):PG(1):fo47(1):4287(1)
646	BFJ65_g170	g519		184	18	contig_1_pilon			Yes		1616418	1616746	C	orthogroup8974	125(1):A23(1):Fus2(1):CB3(1):A13(1):A28(1):PG(1):fo47(1):4287(1)
647	BFJ65_g10241	g9650		184	39	contig_6_pilon					3425530	3426918	C	orthogroup8441	125(1):A23(1):Fus2(1):CB3(1):A13(1):A28(1):PG(1):fo47(1):4287(1)
648	BFJ65_g13422	g12963		183	71	contig_9_pilon					2178029	2178349	C	orthogroup6536	125(1):A23(1):Fus2(1):CB3(1):A13(1):A28(1):PG(1):fo47(1):4287(1)
649	BFJ65_g3218	g2330		183	143	contig_2_pilon			Yes		708199	708484	C	orthogroup8057	125(1):A23(1):Fus2(1):CB3(1):A13(1):A28(1):PG(1):fo47(1):4287(1)
650	BFJ65_g9134	g7619		183	7	contig_5_pilon			Yes		1433957	1434734	C	orthogroup3304	125(1):A23(1):Fus2(1):CB3(1):A13(1):A28(1):PG(1):fo47(2):4287(2)
651	BFJ65_g9357	g9054		182	55	contig_6_pilon			Yes		1492664	1492960	C	orthogroup3262	125(1):A23(1):Fus2(1):CB3(1):A13(1):A28(1):PG(1):fo47(2):4287(2)
652	BFJ65_g949	g1658		182	13	contig_1_pilon					5330175	5332561	C	orthogroup6945	125(1):A23(1):Fus2(1):CB3(1):A13(1):A28(1):PG(1):fo47(1):4287(1)
653	BFJ65_g2693	g2200		181	28	contig_2_pilon					374558	376148	C	orthogroup14	125(34):A23(33):Fus2(35):CB3(35):A13(36):A28(35):PG(35):fo47(43):4287(38)
654	BFJ65_g3269	g3163		181	6	contig_2_pilon				Antismash	3175449	3176767	C	orthogroup4751	125(1):A23(1):Fus2(1):CB3(1):A13(1):A28(1):PG(1):fo47(2):4287(1)
655	BFJ65_g5274	g4334		181	33	contig_3_pilon					1120860	1121354	C	orthogroup10376	125(1):A23(1):Fus2(1):CB3(1):A13(1):A28(1):PG(1):fo47(1):4287(1)
656	BFJ65_g8621	g7989		181	5	contig_5_pilon				Transposon	2701848	2703110	C	orthogroup9270	125(1):A23(1):Fus2(1):CB3(1):A13(1):A28(1):PG(1):fo47(1):4287(1)
657	BFJ65_g9528	CUFF_10446_1_685		180	6	contig_6_pilon					1892425	1892714	C	orthogroup12382	125(1):A23(1):Fus2(1):CB3(1):A13(0):A28(1):PG(1):fo47(0):4287(1)
658	BFJ65_g2750	g3499		180	19	contig_2_pilon	Yes				4122208	4123110	C	orthogroup4281	125(1):A23(1):Fus2(1):CB3(1):A13(1):A28(1):PG(1):fo47(2):4287(2)
659	BFJ65_g11028	g10029		180	5	contig_7_pilon	Yes			CAZY	543413	544466	C	orthogroup959	125(2):A23(2):Fus2(2):CB3(2):A13(2):A28(2):PG(3):fo47(2):4287(5)
660	BFJ65_g3329	g3713		180	98	contig_2_pilon			Yes		4750800	4751150	C	orthogroup9940	125(1):A23(1):Fus2(1):CB3(1):A13(1):A28(1):PG(1):fo47(1):4287(1)
661	BFJ65_g7046	g6225		180	21	contig_4_pilon					1984705	1985071	C	orthogroup7925	125(1):A23(1):Fus2(1):CB3(1):A13(1):A28(1):PG(1):fo47(1):4287(1)
662	BFJ65_g12829	g11533		180	35	contig_8_pilon					1359818	1362330	C	orthogroup38	125(16):A23(16):Fus2(16):CB3(16):A13(16):A28(17):PG(16):fo47(22):4287(22)
663	BFJ65_g5601	g4528		180	13	contig_3_pilon					1757038	1758447	C	orthogroup6037	125(1):A23(1):Fus2(1):CB3(1):A13(1):A28(1):PG(1):fo47(1):4287(1)
664	BFJ65_g179	g1331		179	39	contig_1_pilon					4287903	4289747	C	orthogroup4072	125(1):A23(1):Fus2(1):CB3(1):A13(1):A28(1):PG(1):fo47(2):4287(2)
665	BFJ65_g12756	g11360		179	16	contig_8_pilon					847192	848850	C	orthogroup4945	125(1):A23(1):Fus2(1):CB3(1):A13(1):A28(1):PG(1):fo47(1):4287(2)
666	BFJ65_g3381	g3350		179	9	contig_2_pilon	Yes				3654637	3656250	C	orthogroup5422	125(1):A23(1):Fus2(1):CB3(1):A13(1):A28(1):PG(1):fo47(1):4287(1)
667	BFJ65_g7293	g5885		179	41	contig_4_pilon					938716	940504	C	orthogroup15	125(29):A23(31):Fus2(31):CB3(31):A13(35):A28(29):PG(30):fo47(45):4287(56)
668	BFJ65_g8277	g8326		179	23	contig_5_pilon					3731281	3732291	C	orthogroup3526	125(1):A23(1):Fus2(1):CB3(1):A13(1):A28(1):PG(1):fo47(2):4287(2)
669	BFJ65_g1964	g1545		179	9	contig_1_pilon					5000727	5001071	C	orthogroup9837	125(1):A23(1):Fus2(1):CB3(1):A13(1):A28(1):PG(1):fo47(1):4287(1)
670	BFJ65_g6341	g6146		178	45	contig_4_pilon			Yes		1719196	1719600	C	orthogroup9361	125(1):A23(1):Fus2(1):CB3(1):A13(1):A28(1):PG(1):fo47(1):4287(1)
671	BFJ65_g434	g901		178	8	contig_1_pilon			Yes		2904771	2905490	C	orthogroup8475	125(1):A23(1):Fus2(1):CB3(1):A13(1):A28(1):PG(1):fo47(1):4287(1)
672	BFJ65_g885	g1018		177	51	contig_1_pilon			Yes		3271790	3272137	C	orthogroup9067	125(1):A23(1):Fus2(1):CB3(1):A13(1):A28(1):PG(1):fo47(1):4287(1)
673	BFJ65_g8818	g7299		177	12	contig_5_pilon				Antismash	390797	391170	C	orthogroup2422	125(1):A23(1):Fus2(1):CB3(1):A13(1):A28(1):PG(1):fo47(3):4287(3)
674	BFJ65_g12050	g11747		176	3	contig_8_pilon			Yes		2031182	2032091	C	orthogroup317	125(4):A23(4):Fus2(4):CB3(4):A13(4):A28(4):PG(4):fo47(6):4287(6)
675	BFJ65_g4509	g5017		176	13	contig_3_pilon				Transposon	3429115	3431391	C	orthogroup10781	125(1):A23(1):Fus2(1):CB3(1):A13(1):A28(1):PG(1):fo47(1):4287(1)
676	BFJ65_g11045	g10049		176	35	contig_7_pilon			Yes		594117	594444	C	orthogroup8671	125(1):A23(1):Fus2(1):CB3(1):A13(1):A28(1):PG(1):fo47(1):4287(1)
677	BFJ65_g748	g981		176	28	contig_1_pilon	Yes		Yes		3149937	3150500	C	orthogroup10826	125(1):A23(1):Fus2(1):CB3(1):A13(1):A28(1):PG(1):fo47(1):4287(1)
678	BFJ65_g12367	g11784		176	25	contig_8_pilon					2171870	2172455	C	orthogroup6793	125(1):A23(1):Fus2(1):CB3(1):A13(1):A28(1):PG(1):fo47(1):4287(1)
679	BFJ65_g11237	g10892		176	66	contig_7_pilon					3189546	3191049	C	orthogroup161	125(5):A23(5):Fus2(5):CB3(7):A13(7):A28(7):PG(5):fo47(9):4287(8)
680	BFJ65_g1317	g1112		176	32	contig_1_pilon			Yes		3570566	3570961	C	orthogroup7097	125(1):A23(1):Fus2(1):CB3(1):A13(1):A28(1):PG(1):fo47(1):4287(1)
681	BFJ65_g4328	g4898		175	1	contig_3_pilon					2996793	2997833	C	orthogroup326	125(2):A23(4):Fus2(3):CB3(3):A13(4):A28(5):PG(3):fo47(10):4287(6)
682	BFJ65_g4519	g4468		175	11	contig_3_pilon					1536544	1537670	C	orthogroup10682	125(1):A23(1):Fus2(1):CB3(1):A13(1):A28(1):PG(1):fo47(1):4287(1)
683	BFJ65_g15255	g14094		175	183	contig_11_pilon					476657	477062	C	orthogroup10726	125(1):A23(1):Fus2(1):CB3(1):A13(1):A28(1):PG(1):fo47(1):4287(1)
684	BFJ65_g10583	g9021		175	7	contig_6_pilon					1358191	1360000	C	orthogroup5767	125(1):A23(1):Fus2(1):CB3(1):A13(1):A28(1):PG(1):fo47(1):4287(1)
685	BFJ65_g15160	g14170		174	26	contig_11_pilon	Yes			CAZY	653486	654794	C	orthogroup7136	125(1):A23(1):Fus2(1):CB3(1):A13(1):A28(1):PG(1):fo47(1):4287(1)
686	BFJ65_g8616	g7155		174	119	contig_5_pilon	Yes		Yes		29781	30254	C	orthogroup8301	125(1):A23(1):Fus2(1):CB3(1):A13(1):A28(1):PG(1):fo47(1):4287(1)
687	BFJ65_g10223	g8870		174	28	contig_6_pilon			Yes		849443	849828	C	orthogroup7774	125(1):A23(1):Fus2(1):CB3(1):A13(1):A28(1):PG(1):fo47(1):4287(1)
688	BFJ65_g249	g682		173	75	contig_1_pilon					2206823	2207452	C	orthogroup3920	125(1):A23(1):Fus2(1):CB3(1):A13(1):A28(1):PG(2):fo47(1):4287(2)
689	BFJ65_g13471	g13294		173	64	contig_9_pilon	Yes		Yes		2993190	2993602	C	orthogroup8139	125(1):A23(1):Fus2(1):CB3(1):A13(1):A28(1):PG(1):fo47(0):4287(2)
690	BFJ65_g1381	g207		173	50	contig_1_pilon					568949	570086	C	orthogroup773	125(2):A23(2):Fus2(2):CB3(3):A13(4):A28(3):PG(2):fo47(4):4287(3)
691	BFJ65_g5021	g4654		173	49	contig_3_pilon					2177968	2182149	C	orthogroup3259	125(1):A23(1):Fus2(1):CB3(1):A13(1):A28(1):PG(1):fo47(2):4287(2)
692	BFJ65_g17535	g16024		173	54	contig_15_pilon	Yes			CAZY	622594	624156	C	orthogroup718	125(2):A23(2):Fus2(2):CB3(5):A13(3):A28(5):PG(2):fo47(3):4287(3)
693	BFJ65_g7787	g7817		172	38	contig_5_pilon				CAZY; Antismash	2121605	2123236	C	orthogroup1101	125(2):A23(2):Fus2(2):CB3(2):A13(2):A28(2):PG(2):fo47(4):4287(2)
694	BFJ65_g3019	g2630		171	8	contig_2_pilon					1563678	1565198	C	orthogroup1085	125(3):A23(3):Fus2(2):CB3(2):A13(2):A28(2):PG(2):fo47(2):4287(2)
695	BFJ65_g15754	g14509		171	90	contig_12_pilon					393333	396031	C	orthogroup5798	125(1):A23(1):Fus2(1):CB3(1):A13(1):A28(1):PG(1):fo47(1):4287(1)
696	BFJ65_g10817	g10088		170	22	contig_7_pilon					685212	686857	C	orthogroup6209	125(1):A23(1):Fus2(1):CB3(1):A13(1):A28(1):PG(1):fo47(1):4287(1)
697	BFJ65_g16368	g15386		170	6	contig_13_pilon	Yes			CAZY	1054965	1055848	C	orthogroup10007	125(1):A23(1):Fus2(1):CB3(1):A13(1):A28(1):PG(1):fo47(1):4287(1)
698	BFJ65_g6167	g6867		170	42	contig_4_pilon			Yes		4015266	4015535	C	orthogroup11579	125(1):A23(1):Fus2(1):CB3(1):A13(1):A28(1):PG(1):fo47(1):4287(0)
699	BFJ65_g16691	g15006		170	25	contig_13_pilon	Yes			CAZY	102526	103787	C	orthogroup1535	125(2):A23(2):Fus2(2):CB3(2):A13(2):A28(2):PG(2):fo47(2):4287(2)
700	BFJ65_g3127	g3595		169	36	contig_2_pilon					4444893	4446845	C	orthogroup1204	125(2):A23(2):Fus2(2):CB3(2):A13(2):A28(2):PG(3):fo47(2):4287(2)
701	BFJ65_g3417	CUFF_5280_1_1224		169	29	contig_2_pilon	Yes		Yes		3270159	3270449	C	orthogroup4387	125(1):A23(1):Fus2(1):CB3(1):A13(2):A28(2):PG(1):fo47(1):4287(1)
702	BFJ65_g1578	g231		169	3	contig_1_pilon					637866	638582	C	orthogroup10954	125(1):A23(1):Fus2(1):CB3(1):A13(1):A28(1):PG(1):fo47(1):4287(1)
703	BFJ65_g1935	g837		169	53	contig_1_pilon			Yes		2692470	2693542	C	orthogroup2631	125(1):A23(1):Fus2(1):CB3(1):A13(1):A28(1):PG(1):fo47(3):4287(3)
704	BFJ65_g6087	g6338		168	6	contig_4_pilon	Yes				2377971	2378533	C	orthogroup10755	125(1):A23(1):Fus2(1):CB3(1):A13(1):A28(1):PG(1):fo47(1):4287(1)
705	BFJ65_g4497	g4522		167	2	contig_3_pilon					1730013	1732588	C	orthogroup831	125(2):A23(2):Fus2(2):CB3(2):A13(2):A28(2):PG(2):fo47(8):4287(2)
706	BFJ65_g3208	g3827		167	43	contig_2_pilon					5020827	5022537	C	orthogroup6614	125(1):A23(1):Fus2(1):CB3(1):A13(1):A28(1):PG(1):fo47(1):4287(1)
707	BFJ65_g12586	g11854		167	8	contig_8_pilon					2381489	2384237	C	orthogroup1089	125(2):A23(2):Fus2(2):CB3(2):A13(2):A28(2):PG(2):fo47(3):4287(3)
708	BFJ65_g17749	g16362		167	33	contig_16_pilon					661600	662723	PS	orthogroup13059	125(1):A23(1):Fus2(1):CB3(0):A13(1):A28(1):PG(0):fo47(0):4287(0)
709	BFJ65_g1408	g540		167	22	contig_1_pilon					1716004	1717868	C	orthogroup2080	125(1):A23(1):Fus2(2):CB3(1):A13(2):A28(2):PG(1):fo47(2):4287(3)
710	BFJ65_g12747	g12141		167	36	contig_8_pilon					3182778	3184236	C	orthogroup11499	125(1):A23(1):Fus2(1):CB3(1):A13(1):A28(1):PG(1):fo47(1):4287(0)
711	BFJ65_g3638	g3052		167	23	contig_2_pilon			Yes		2884180	2885039	C	orthogroup815	125(2):A23(2):Fus2(2):CB3(3):A13(6):A28(3):PG(2):fo47(2):4287(2)
712	BFJ65_g5671	g4783		167	6	contig_3_pilon				Antismash	2610836	2612460	C	orthogroup5246	125(1):A23(1):Fus2(1):CB3(1):A13(1):A28(1):PG(1):fo47(2):4287(1)
713	BFJ65_g9188	g7583		167	21	contig_5_pilon			Yes		1317308	1317768	C	orthogroup3311	125(1):A23(1):Fus2(1):CB3(1):A13(1):A28(1):PG(1):fo47(2):4287(2)
714	BFJ65_g5685	g5120		166	14	contig_3_pilon			Yes		3749157	3749648	C	orthogroup10770	125(1):A23(1):Fus2(1):CB3(1):A13(1):A28(1):PG(1):fo47(1):4287(1)
715	BFJ65_g2203	g1162		166	11	contig_1_pilon					3728335	3729433	C	orthogroup2404	125(2):A23(2):Fus2(2):CB3(1):A13(2):A28(1):PG(1):fo47(1):4287(1)
716	BFJ65_g9302	g8594		165	57	contig_6_pilon					121322	122524	C	orthogroup9118	125(1):A23(1):Fus2(1):CB3(1):A13(1):A28(1):PG(1):fo47(1):4287(1)
717	BFJ65_g1351	g1325		165	19	contig_1_pilon					4269061	4270985	C	orthogroup2048	125(1):A23(1):Fus2(1):CB3(1):A13(1):A28(1):PG(1):fo47(1):4287(7)
718	BFJ65_g14064	g12643		164	26	contig_9_pilon	Yes		Yes		1354534	1355311	C	orthogroup3551	125(1):A23(1):Fus2(1):CB3(1):A13(1):A28(1):PG(1):fo47(2):4287(2)
719	BFJ65_g2468	g2733		164	2	contig_2_pilon					1887433	1889931	C	orthogroup11498	125(1):A23(1):Fus2(1):CB3(1):A13(1):A28(1):PG(1):fo47(1):4287(0)
720	BFJ65_g6728	g6566		164	15	contig_4_pilon			Yes		3168454	3168979	C	orthogroup5710	125(1):A23(1):Fus2(1):CB3(1):A13(1):A28(1):PG(1):fo47(1):4287(1)
721	BFJ65_g3228	g3316		164	3	contig_2_pilon			Yes		3572488	3573363	C	orthogroup5390	125(1):A23(1):Fus2(1):CB3(1):A13(1):A28(1):PG(1):fo47(1):4287(1)
722	BFJ65_g10137	g9311		164	10	contig_6_pilon			Yes		2339798	2340328	C	orthogroup4043	125(1):A23(1):Fus2(1):CB3(1):A13(1):A28(1):PG(1):fo47(2):4287(2)
723	BFJ65_g15329	g13942		164	52	contig_11_pilon	Yes				41214	42974	C	orthogroup10422	125(1):A23(1):Fus2(1):CB3(1):A13(1):A28(1):PG(1):fo47(1):4287(1)
724	BFJ65_g5620	g5504		164	25	contig_3_pilon					4911179	4912226	C	orthogroup7796	125(1):A23(1):Fus2(1):CB3(1):A13(1):A28(1):PG(1):fo47(1):4287(1)
725	BFJ65_g18437	g16904		164	33	contig_19_pilon		Yes			380678	382099	PS	orthogroup13427	125(1):A23(1):Fus2(1):CB3(0):A13(0):A28(0):PG(0):fo47(1):4287(0)
726	BFJ65_g10520	g9646		164	14	contig_6_pilon					3418246	3419474	C	orthogroup7763	125(1):A23(1):Fus2(1):CB3(1):A13(1):A28(1):PG(1):fo47(1):4287(1)
727	BFJ65_g1546	g1839		163	39	contig_1_pilon					5808195	5809292	C	orthogroup750	125(3):A23(3):Fus2(3):CB3(3):A13(3):A28(3):PG(3):fo47(3):4287(2)
728	BFJ65_g10281	g9309		163	5	contig_6_pilon			Yes		2332297	2332821	C	orthogroup9571	125(1):A23(1):Fus2(1):CB3(1):A13(1):A28(1):PG(1):fo47(1):4287(1)
729	BFJ65_g8966	g8450		163	18	contig_5_pilon					4052233	4053712	C	orthogroup5869	125(1):A23(1):Fus2(1):CB3(1):A13(1):A28(1):PG(1):fo47(1):4287(1)
730	BFJ65_g9499	g9643		163	10	contig_6_pilon					3406360	3407654	C	orthogroup4856	125(1):A23(1):Fus2(1):CB3(1):A13(1):A28(1):PG(1):fo47(1):4287(2)
731	BFJ65_g11858	g10150		163	10	contig_7_pilon					884645	886233	C	orthogroup194	125(3):A23(3):Fus2(3):CB3(3):A13(4):A28(3):PG(3):fo47(16):4287(15)
732	BFJ65_g95	g794		162	5	contig_1_pilon					2559911	2560938	C	orthogroup5635	125(1):A23(1):Fus2(1):CB3(1):A13(1):A28(1):PG(1):fo47(1):4287(1)
733	BFJ65_g17788	g16206		162	63	contig_16_pilon				Antismash	218987	219808	PS	orthogroup2438	125(2):A23(2):Fus2(2):CB3(1):A13(1):A28(1):PG(1):fo47(1):4287(2)
734	BFJ65_g1144	g1441		162	21	contig_1_pilon					4644360	4645355	C	orthogroup6357	125(1):A23(1):Fus2(1):CB3(1):A13(1):A28(1):PG(1):fo47(1):4287(1)
735	BFJ65_g3599	g3446		161	25	contig_2_pilon					3950747	3951848	C	orthogroup8216	125(1):A23(1):Fus2(1):CB3(1):A13(1):A28(1):PG(1):fo47(1):4287(1)
736	BFJ65_g8025	g8010		161	31	contig_5_pilon					2785536	2786433	C	orthogroup258	125(4):A23(4):Fus2(4):CB3(5):A13(4):A28(5):PG(5):fo47(4):4287(10)
737	BFJ65_g18338	g16893		161	38	contig_19_pilon					344570	345592	PS	orthogroup30	125(49):A23(30):Fus2(44):CB3(15):A13(20):A28(25):PG(4):fo47(0):4287(0)
738	BFJ65_g5124	g4848		161	25	contig_3_pilon					2836171	2836650	C	orthogroup11196	125(1):A23(1):Fus2(1):CB3(1):A13(1):A28(1):PG(1):fo47(1):4287(1)
739	BFJ65_g18515	g17067		161	24	contig_20_pilon	Yes	Yes	Yes		433060	433714	LS	orthogroup12904	125(1):A23(1):Fus2(1):CB3(0):A13(1):A28(1):PG(0):fo47(0):4287(0)
740	BFJ65_g3400	g2741		161	21	contig_2_pilon					1908320	1910191	C	orthogroup3594	125(1):A23(1):Fus2(1):CB3(1):A13(1):A28(1):PG(1):fo47(2):4287(2)
741	BFJ65_g7420	g6271		161	12	contig_4_pilon	Yes				2149509	2150347	C	orthogroup1993	125(1):A23(1):Fus2(1):CB3(1):A13(1):A28(1):PG(1):fo47(4):4287(4)
742	BFJ65_g12116	g11359		161	10	contig_8_pilon					846209	846577	C	orthogroup9002	125(1):A23(1):Fus2(1):CB3(1):A13(1):A28(1):PG(1):fo47(1):4287(1)
743	BFJ65_g7561	g6708		161	7	contig_4_pilon					3580723	3582235	C	orthogroup670	125(2):A23(2):Fus2(2):CB3(2):A13(2):A28(3):PG(2):fo47(6):4287(6)
744	BFJ65_g2290	CUFF_5220_1_1120		160	135	contig_2_pilon					3005307	3005417	C
745	BFJ65_g4567	g4381		160	33	contig_3_pilon					1261091	1262480	C	orthogroup10312	125(1):A23(1):Fus2(1):CB3(1):A13(1):A28(1):PG(1):fo47(1):4287(1)
746	BFJ65_g814	g1079		160	17	contig_1_pilon					3479852	3481699	C	orthogroup7123	125(1):A23(1):Fus2(1):CB3(1):A13(1):A28(1):PG(1):fo47(1):4287(1)
747	BFJ65_g2938	g3539		160	23	contig_2_pilon					4288982	4289260	C	orthogroup10449	125(1):A23(1):Fus2(1):CB3(1):A13(1):A28(1):PG(1):fo47(1):4287(1)
748	BFJ65_g1040	g53		160	53	contig_1_pilon			Yes		165765	166396	C	orthogroup1678	125(2):A23(2):Fus2(2):CB3(2):A13(1):A28(2):PG(2):fo47(2):4287(2)
749	BFJ65_g5216	g4676		160	19	contig_3_pilon				Transposon	2261900	2263110	C	orthogroup3710	125(1):A23(1):Fus2(1):CB3(1):A13(1):A28(1):PG(1):fo47(2):4287(2)
750	BFJ65_g11428	g10566		160	19	contig_7_pilon					2247970	2249660	C	orthogroup953	125(2):A23(2):Fus2(2):CB3(2):A13(2):A28(2):PG(2):fo47(4):4287(4)
751	BFJ65_g17623	g16291		160	11	contig_16_pilon		Yes		Transposon	456290	458881	PS	orthogroup1335	125(2):A23(6):Fus2(7):CB3(1):A13(0):A28(0):PG(3):fo47(0):4287(0)
752	BFJ65_g4715	g5074		159	16	contig_3_pilon			Yes		3600924	3601556	C	orthogroup9383	125(1):A23(1):Fus2(1):CB3(1):A13(1):A28(1):PG(1):fo47(1):4287(1)
753	BFJ65_g500	g1511		159	2	contig_1_pilon					4868265	4870306	C	orthogroup10879	125(1):A23(1):Fus2(1):CB3(1):A13(1):A28(1):PG(1):fo47(1):4287(1)
754	BFJ65_g11512	g10144		159	18	contig_7_pilon					847647	849540	C	orthogroup13	125(37):A23(35):Fus2(36):CB3(39):A13(43):A28(37):PG(38):fo47(49):4287(49)
755	BFJ65_g3649	g2870		159	21	contig_2_pilon			Yes		2312801	2313649	C	orthogroup3344	125(1):A23(1):Fus2(1):CB3(1):A13(1):A28(1):PG(1):fo47(2):4287(2)
756	BFJ65_g16252	g15250		159	7	contig_13_pilon	Yes			CAZY	683474	685776	C	orthogroup10816	125(1):A23(1):Fus2(1):CB3(1):A13(1):A28(1):PG(1):fo47(1):4287(1)
757	BFJ65_g10356	g9248		159	26	contig_6_pilon					2145839	2147226	C	orthogroup7342	125(1):A23(1):Fus2(1):CB3(1):A13(1):A28(1):PG(1):fo47(1):4287(1)
758	BFJ65_g1813	g220		159	17	contig_1_pilon					605526	607364	C	orthogroup13	125(37):A23(35):Fus2(36):CB3(39):A13(43):A28(37):PG(38):fo47(49):4287(49)
759	BFJ65_g2110	g1626		159	10	contig_1_pilon					5229458	5230663	C	orthogroup6936	125(1):A23(1):Fus2(1):CB3(1):A13(1):A28(1):PG(1):fo47(1):4287(1)
760	BFJ65_g9958	g9176		158	9	contig_6_pilon					1895951	1897443	C	orthogroup2263	125(1):A23(1):Fus2(1):CB3(1):A13(1):A28(1):PG(1):fo47(6):4287(1)
761	BFJ65_g8255	g8532		158	17	contig_5_pilon					4286384	4288737	C	orthogroup10106	125(1):A23(1):Fus2(1):CB3(1):A13(1):A28(1):PG(1):fo47(1):4287(1)
762	BFJ65_g9734	g9074		158	4	contig_6_pilon					1547817	1549802	C	orthogroup176	125(5):A23(5):Fus2(5):CB3(5):A13(5):A28(5):PG(5):fo47(11):4287(9)
763	BFJ65_g3622	g2271		158	11	contig_2_pilon	Yes			CAZY	553009	553811	C	orthogroup9216	125(1):A23(1):Fus2(1):CB3(1):A13(1):A28(1):PG(1):fo47(1):4287(1)
764	BFJ65_g13093	g11884		157	144	contig_8_pilon			Yes		2469359	2469814	C	orthogroup6268	125(1):A23(1):Fus2(1):CB3(1):A13(1):A28(1):PG(1):fo47(1):4287(1)
765	BFJ65_g4820	g4815		157	16	contig_3_pilon					2717335	2718949	C	orthogroup722	125(1):A23(1):Fus2(1):CB3(1):A13(1):A28(1):PG(1):fo47(10):4287(10)
766	BFJ65_g5541	g4821		157	9	contig_3_pilon					2739354	2740034	C	orthogroup2672	125(1):A23(1):Fus2(1):CB3(1):A13(1):A28(1):PG(1):fo47(3):4287(3)
767	BFJ65_g3241	g3129		157	36	contig_2_pilon					3088489	3089481	C	orthogroup8018	125(1):A23(1):Fus2(1):CB3(1):A13(1):A28(1):PG(1):fo47(1):4287(1)
768	BFJ65_g5688	g5129		157	29	contig_3_pilon					3778659	3779515	C	orthogroup4350	125(1):A23(1):Fus2(1):CB3(1):A13(1):A28(1):PG(1):fo47(2):4287(2)
769	BFJ65_g11684	g11006		157	21	contig_7_pilon					3515215	3516730	C	orthogroup2560	125(2):A23(2):Fus2(1):CB3(1):A13(1):A28(2):PG(2):fo47(1):4287(1)
770	BFJ65_g6085	g6334		156	2	contig_4_pilon			Yes		2368656	2369327	C	orthogroup10759	125(1):A23(1):Fus2(1):CB3(1):A13(1):A28(1):PG(1):fo47(1):4287(1)
771	BFJ65_g2383	g2346		156	39	contig_2_pilon					732430	733911	C	orthogroup4592	125(1):A23(1):Fus2(2):CB3(1):A13(1):A28(1):PG(1):fo47(1):4287(1)
772	BFJ65_g1439	g1879		156	30	contig_1_pilon					5912849	5913221	C	orthogroup10281	125(1):A23(1):Fus2(1):CB3(1):A13(1):A28(1):PG(1):fo47(1):4287(1)
773	BFJ65_g8702	g7500		156	14	contig_5_pilon					1026833	1028809	C	orthogroup6414	125(1):A23(1):Fus2(1):CB3(1):A13(1):A28(1):PG(1):fo47(1):4287(1)
774	BFJ65_g6183	g6351		155	13	contig_4_pilon					2405413	2406958	C	orthogroup1847	125(1):A23(1):Fus2(1):CB3(1):A13(1):A28(1):PG(1):fo47(3):4287(6)
775	BFJ65_g12180	g11517		155	30	contig_8_pilon					1300489	1301014	C	orthogroup7554	125(1):A23(1):Fus2(1):CB3(1):A13(1):A28(1):PG(1):fo47(1):4287(1)
776	BFJ65_g14232	g12451		155	38	contig_9_pilon	Yes				823956	826355	C	orthogroup10268	125(1):A23(1):Fus2(1):CB3(1):A13(1):A28(1):PG(1):fo47(1):4287(1)
777	BFJ65_g11053	g10239		155	10	contig_7_pilon			Yes		1160048	1161092	C	orthogroup9023	125(1):A23(1):Fus2(1):CB3(1):A13(1):A28(1):PG(0):fo47(0):4287(3)
778	BFJ65_g4325	g4562		154	87	contig_3_pilon			Yes		1870562	1870946	C	orthogroup6606	125(1):A23(1):Fus2(1):CB3(1):A13(1):A28(1):PG(1):fo47(1):4287(1)
779	BFJ65_g16360	g15331		154	3	contig_13_pilon	Yes			CAZY	914699	916171	C	orthogroup9504	125(1):A23(1):Fus2(1):CB3(1):A13(1):A28(1):PG(1):fo47(1):4287(1)
780	BFJ65_g12254	g11290		154	39	contig_8_pilon	Yes				658216	659041	C	orthogroup5216	125(1):A23(1):Fus2(1):CB3(1):A13(1):A28(1):PG(1):fo47(2):4287(1)
781	BFJ65_g2985	g3735		154	18	contig_2_pilon					4809890	4811176	C	orthogroup10080	125(1):A23(1):Fus2(1):CB3(1):A13(1):A28(1):PG(1):fo47(1):4287(1)
782	BFJ65_g11213	g10140		154	6	contig_7_pilon					831942	833456	C	orthogroup3579	125(1):A23(1):Fus2(1):CB3(1):A13(1):A28(1):PG(1):fo47(2):4287(2)
783	BFJ65_g8865	g7747		154	12	contig_5_pilon					1866780	1867949	C	orthogroup493	125(2):A23(2):Fus2(2):CB3(5):A13(4):A28(3):PG(2):fo47(2):4287(10)
784	BFJ65_g5938	CUFF_6315_1_518		154	57	contig_3_pilon			Yes		1563876	1564270	C	orthogroup11304	125(1):A23(1):Fus2(1):CB3(1):A13(1):A28(1):PG(1):fo47(1):4287(1)
785	BFJ65_g472	g599		153	20	contig_1_pilon					1892499	1894373	C	orthogroup4242	125(1):A23(1):Fus2(1):CB3(1):A13(1):A28(1):PG(1):fo47(2):4287(2)
786	BFJ65_g2853	g3518		153	5	contig_2_pilon					4185652	4186565	C	orthogroup6496	125(1):A23(1):Fus2(1):CB3(1):A13(1):A28(1):PG(1):fo47(1):4287(1)
787	BFJ65_g12456	g11972		153	10	contig_8_pilon			Yes		2741419	2742093	C	orthogroup2819	125(1):A23(1):Fus2(1):CB3(1):A13(1):A28(1):PG(1):fo47(1):4287(4)
788	BFJ65_g1336	g526		153	15	contig_1_pilon					1681034	1681597	C	orthogroup11878	125(1):A23(1):Fus2(1):CB3(1):A13(1):A28(1):PG(1):fo47(1):4287(0)
789	BFJ65_g8276	g8327		152	8	contig_5_pilon			Yes		3733367	3733729	C	orthogroup6994	125(1):A23(1):Fus2(1):CB3(1):A13(1):A28(1):PG(1):fo47(1):4287(1)
790	BFJ65_g8442	g8246		152	42	contig_5_pilon				Transposon	3457325	3458717	C	orthogroup1371	125(2):A23(2):Fus2(2):CB3(2):A13(1):A28(2):PG(3):fo47(1):4287(3)
791	BFJ65_g13880	g12552		152	20	contig_9_pilon					1089367	1090513	C	orthogroup686	125(3):A23(3):Fus2(3):CB3(3):A13(3):A28(3):PG(3):fo47(3):4287(3)
792	BFJ65_g10143	g9312		152	4	contig_6_pilon					2340647	2341780	C	orthogroup4044	125(1):A23(1):Fus2(1):CB3(1):A13(1):A28(1):PG(1):fo47(2):4287(2)
793	BFJ65_g3450	g2918		152	23	contig_2_pilon			Yes		2452725	2453292	C	orthogroup3353	125(1):A23(1):Fus2(1):CB3(1):A13(1):A28(1):PG(1):fo47(2):4287(2)
794	BFJ65_g13937	g12808		152	26	contig_9_pilon					1776239	1777909	C	orthogroup116	125(7):A23(7):Fus2(7):CB3(7):A13(9):A28(7):PG(7):fo47(10):4287(11)
795	BFJ65_g4255	g4871		151	7	contig_3_pilon				Transposon	2928989	2931308	C	orthogroup3901	125(1):A23(1):Fus2(1):CB3(1):A13(1):A28(1):PG(1):fo47(2):4287(2)
796	BFJ65_g2763	g2229		151	28	contig_2_pilon					444459	445940	C	orthogroup340	125(4):A23(4):Fus2(4):CB3(4):A13(4):A28(4):PG(4):fo47(5):4287(6)
797	BFJ65_g18651	g17159		151	34	contig_21_pilon		Yes			262961	264720	PS	orthogroup28	125(22):A23(23):Fus2(21):CB3(20):A13(19):A28(19):PG(18):fo47(24):4287(25)
798	BFJ65_g12490	g11892		151	13	contig_8_pilon			Yes		2500529	2501273	C	orthogroup3374	125(1):A23(1):Fus2(1):CB3(1):A13(1):A28(1):PG(1):fo47(2):4287(2)
799	BFJ65_g12553	g11726		151	6	contig_8_pilon					1960522	1963730	C	orthogroup1049	125(2):A23(2):Fus2(2):CB3(3):A13(2):A28(2):PG(2):fo47(3):4287(3)
800	BFJ65_g7572	g6695		151	11	contig_4_pilon			Yes		3552450	3553343	C	orthogroup5634	125(1):A23(1):Fus2(1):CB3(1):A13(1):A28(1):PG(1):fo47(1):4287(1)
801	BFJ65_g2768	g3793		150	13	contig_2_pilon	Yes				4935833	4937075	C	orthogroup9470	125(1):A23(1):Fus2(1):CB3(1):A13(1):A28(1):PG(1):fo47(1):4287(1)
802	BFJ65_g7399	g6249		150	10	contig_4_pilon			Yes		2078319	2079509	C	orthogroup3820	125(1):A23(1):Fus2(1):CB3(1):A13(1):A28(1):PG(1):fo47(2):4287(2)
803	BFJ65_g7015	g6469		150	16	contig_4_pilon				CAZY	2833588	2835038	C	orthogroup8191	125(1):A23(1):Fus2(1):CB3(1):A13(1):A28(1):PG(1):fo47(1):4287(1)
804	BFJ65_g7741	g7657		149	8	contig_5_pilon					1567448	1568984	C	orthogroup5867	125(1):A23(1):Fus2(1):CB3(1):A13(1):A28(1):PG(1):fo47(1):4287(1)
805	BFJ65_g123	g271		149	26	contig_1_pilon			Yes		776636	777061	C	orthogroup5165	125(1):A23(1):Fus2(1):CB3(1):A13(1):A28(1):PG(1):fo47(2):4287(1)
806	BFJ65_g9977	g9338		149	6	contig_6_pilon					2426885	2427710	C	orthogroup3027	125(1):A23(1):Fus2(1):CB3(1):A13(1):A28(1):PG(1):fo47(2):4287(3)
807	BFJ65_g7921	g7719		148	8	contig_5_pilon					1776920	1779834	C	orthogroup1022	125(2):A23(3):Fus2(3):CB3(2):A13(2):A28(2):PG(3):fo47(2):4287(2)
808	BFJ65_g10830	g10889		148	14	contig_7_pilon					3180904	3182388	C	orthogroup7397	125(1):A23(1):Fus2(1):CB3(1):A13(1):A28(1):PG(1):fo47(1):4287(1)
809	BFJ65_g3092	g3423		148	36	contig_2_pilon					3889021	3891134	C	orthogroup3781	125(1):A23(1):Fus2(1):CB3(1):A13(1):A28(1):PG(1):fo47(2):4287(2)
810	BFJ65_g1581	g1198		148	2	contig_1_pilon					3833088	3834595	C	orthogroup6717	125(1):A23(1):Fus2(1):CB3(1):A13(1):A28(1):PG(1):fo47(1):4287(1)
811	BFJ65_g10277	g8975		148	16	contig_6_pilon			Yes		1162119	1163056	C	orthogroup277	125(3):A23(3):Fus2(8):CB3(3):A13(4):A28(4):PG(3):fo47(8):4287(7)
812	BFJ65_g1780	g1044		148	71	contig_1_pilon					3369427	3371094	C	orthogroup242	125(4):A23(4):Fus2(4):CB3(4):A13(4):A28(4):PG(4):fo47(11):4287(8)
813	BFJ65_g1181	g1404		147	12	contig_1_pilon					4519218	4520381	C	orthogroup6371	125(1):A23(1):Fus2(1):CB3(1):A13(1):A28(1):PG(1):fo47(1):4287(1)
814	BFJ65_g8226	g7317		146	11	contig_5_pilon			Yes		445126	445776	C	orthogroup7046	125(1):A23(1):Fus2(1):CB3(1):A13(1):A28(1):PG(1):fo47(1):4287(1)
815	BFJ65_g12320	g11244		146	17	contig_8_pilon	Yes				538198	538968	C	orthogroup10945	125(1):A23(1):Fus2(1):CB3(1):A13(1):A28(1):PG(1):fo47(1):4287(1)
816	BFJ65_g1865	g1066		146	7	contig_1_pilon			Yes		3446829	3447561	C	orthogroup7130	125(1):A23(1):Fus2(1):CB3(1):A13(1):A28(1):PG(1):fo47(1):4287(1)
817	BFJ65_g2078	g484		146	12	contig_1_pilon					1516378	1518747	C	orthogroup8987	125(1):A23(1):Fus2(1):CB3(1):A13(1):A28(1):PG(1):fo47(1):4287(1)
818	BFJ65_g13255	g13091		145	25	contig_9_pilon					2479416	2481083	C	orthogroup8808	125(1):A23(1):Fus2(1):CB3(1):A13(1):A28(1):PG(1):fo47(1):4287(1)
819	BFJ65_g7993	g7316		145	30	contig_5_pilon					441818	443656	C	orthogroup778	125(2):A23(2):Fus2(2):CB3(2):A13(2):A28(2):PG(2):fo47(5):4287(6)
820	BFJ65_g10888	g10265		145	15	contig_7_pilon			Yes		1251830	1252513	C	orthogroup10344	125(1):A23(1):Fus2(1):CB3(1):A13(1):A28(1):PG(1):fo47(1):4287(1)
821	BFJ65_g1703	g1223		145	8	contig_1_pilon			Yes		3903055	3903803	C	orthogroup1404	125(1):A23(1):Fus2(1):CB3(1):A13(1):A28(1):PG(1):fo47(5):4287(6)
822	BFJ65_g4988	g5368		145	17	contig_3_pilon	Yes			Antismash	4506470	4507684	C	orthogroup3329	125(1):A23(1):Fus2(1):CB3(1):A13(1):A28(1):PG(1):fo47(2):4287(2)
823	BFJ65_g17015	g15719		145	10	contig_14_pilon				CAZY	913901	916813	LS	orthogroup51	125(13):A23(12):Fus2(12):CB3(11):A13(16):A28(11):PG(13):fo47(16):4287(13)
824	BFJ65_g11446	g10770		145	17	contig_7_pilon					2857535	2859471	C	orthogroup3076	125(1):A23(1):Fus2(2):CB3(1):A13(1):A28(2):PG(2):fo47(1):4287(1)
825	BFJ65_g2752	g2571		145	8	contig_2_pilon			Yes		1385083	1385830	C	orthogroup5866	125(1):A23(1):Fus2(1):CB3(1):A13(1):A28(1):PG(1):fo47(1):4287(1)
826	BFJ65_g5786	g5164		145	48	contig_3_pilon			Yes		3877155	3878089	C	orthogroup1628	125(1):A23(1):Fus2(1):CB3(1):A13(1):A28(1):PG(1):fo47(5):4287(5)
827	BFJ65_g242	g1459		144	30	contig_1_pilon					4702513	4703676	C	orthogroup6344	125(1):A23(1):Fus2(1):CB3(1):A13(1):A28(1):PG(1):fo47(1):4287(1)
828	BFJ65_g7956	g8173		144	8	contig_5_pilon			Yes		3230849	3231665	C	orthogroup3285	125(1):A23(1):Fus2(1):CB3(1):A13(1):A28(1):PG(1):fo47(2):4287(2)
829	BFJ65_g7977	g7771		144	8	contig_5_pilon					1958473	1960186	C	orthogroup34	125(20):A23(23):Fus2(18):CB3(12):A13(18):A28(15):PG(14):fo47(22):4287(25)
830	BFJ65_g6656	g6656		144	28	contig_4_pilon					3455636	3456590	C	orthogroup5665	125(1):A23(1):Fus2(1):CB3(1):A13(1):A28(1):PG(1):fo47(1):4287(1)
831	BFJ65_g12853	g11283		144	27	contig_8_pilon					639774	641740	C	orthogroup1437	125(2):A23(2):Fus2(2):CB3(2):A13(2):A28(2):PG(2):fo47(2):4287(2)
832	BFJ65_g16803	g15705		143	30	contig_14_pilon					864332	865609	LS	orthogroup122	125(8):A23(8):Fus2(8):CB3(7):A13(10):A28(9):PG(6):fo47(7):4287(7)
833	BFJ65_g13009	g11177		143	13	contig_8_pilon			Yes		355058	355390	C	orthogroup10197	125(1):A23(1):Fus2(1):CB3(1):A13(1):A28(1):PG(1):fo47(1):4287(1)
834	BFJ65_g6806	g6505		143	12	contig_4_pilon					2972667	2974020	C	orthogroup1279	125(1):A23(1):Fus2(1):CB3(1):A13(1):A28(1):PG(1):fo47(2):4287(10)
835	BFJ65_g5724	g4446		143	5	contig_3_pilon					1450177	1451541	C	orthogroup594	125(3):A23(3):Fus2(3):CB3(3):A13(3):A28(3):PG(3):fo47(4):4287(4)
836	BFJ65_g7703	g6524		143	28	contig_4_pilon					3036152	3037004	C	orthogroup2034	125(1):A23(1):Fus2(1):CB3(1):A13(1):A28(1):PG(1):fo47(4):4287(4)
837	BFJ65_g9415	g9227		142	6	contig_6_pilon					2068143	2069410	C	orthogroup1285	125(1):A23(1):Fus2(1):CB3(1):A13(1):A28(1):PG(1):fo47(6):4287(6)
838	BFJ65_g594	g1795		142	41	contig_1_pilon					5698557	5698838	C	orthogroup4846	125(1):A23(1):Fus2(1):CB3(1):A13(1):A28(1):PG(1):fo47(1):4287(2)
839	BFJ65_g5063	g5193		142	15	contig_3_pilon					3967503	3969012	C	orthogroup3657	125(1):A23(1):Fus2(1):CB3(1):A13(1):A28(1):PG(1):fo47(2):4287(2)
840	BFJ65_g1353	g1327		142	8	contig_1_pilon					4282807	4283176	C	orthogroup9707	125(1):A23(1):Fus2(1):CB3(1):A13(1):A28(1):PG(1):fo47(1):4287(1)
841	BFJ65_g4051	g2418		142	23	contig_2_pilon					930503	931457	C	orthogroup1591	125(2):A23(2):Fus2(2):CB3(2):A13(2):A28(2):PG(2):fo47(2):4287(1)
842	BFJ65_g6584	g6063		142	19	contig_4_pilon					1518206	1521365	C	orthogroup605	125(1):A23(1):Fus2(1):CB3(1):A13(2):A28(1):PG(1):fo47(9):4287(11)
843	BFJ65_g4915	g5342		141	17	contig_3_pilon			Yes		4457065	4457579	C	orthogroup6091	125(1):A23(1):Fus2(1):CB3(1):A13(1):A28(1):PG(1):fo47(1):4287(1)
844	BFJ65_g5040	g4710		141	14	contig_3_pilon			Yes		2379858	2380416	C	orthogroup10141	125(1):A23(1):Fus2(1):CB3(1):A13(1):A28(1):PG(1):fo47(1):4287(1)
845	BFJ65_g17319	g16070		141	12	contig_15_pilon					797288	798682	C	orthogroup22	125(18):A23(18):Fus2(18):CB3(22):A13(27):A28(22):PG(21):fo47(29):4287(41)
846	BFJ65_g8486	g8224		141	33	contig_5_pilon					3384255	3384517	C	orthogroup5943	125(1):A23(1):Fus2(1):CB3(1):A13(1):A28(1):PG(1):fo47(1):4287(1)
847	BFJ65_g3445	g3406		141	8	contig_2_pilon					3830766	3832612	C	orthogroup841	125(2):A23(2):Fus2(2):CB3(2):A13(2):A28(2):PG(2):fo47(5):4287(5)
848	BFJ65_g13078	g11413		141	34	contig_8_pilon					986681	987671	C	orthogroup7300	125(1):A23(1):Fus2(1):CB3(1):A13(1):A28(1):PG(1):fo47(1):4287(1)
849	BFJ65_g12004	g11477		141	4	contig_8_pilon					1165121	1167457	C	orthogroup3570	125(1):A23(1):Fus2(1):CB3(1):A13(2):A28(1):PG(1):fo47(1):4287(2)
850	BFJ65_g11815	g10310		141	31	contig_7_pilon					1388976	1390257	C	orthogroup9172	125(1):A23(1):Fus2(1):CB3(1):A13(1):A28(1):PG(1):fo47(1):4287(1)
851	BFJ65_g777	g459		140	14	contig_1_pilon					1419980	1420447	C	orthogroup7844	125(1):A23(1):Fus2(1):CB3(1):A13(1):A28(1):PG(1):fo47(1):4287(1)
852	BFJ65_g9857	g9039		140	12	contig_6_pilon			Yes		1445376	1446391	C	orthogroup5776	125(1):A23(1):Fus2(1):CB3(1):A13(1):A28(1):PG(1):fo47(1):4287(1)
853	BFJ65_g11251	g10127		140	10	contig_7_pilon					791151	792157	C	orthogroup7361	125(1):A23(1):Fus2(1):CB3(1):A13(1):A28(1):PG(1):fo47(1):4287(1)
854	BFJ65_g11283	g10500		140	6	contig_7_pilon					2040154	2042849	C	orthogroup782	125(2):A23(2):Fus2(2):CB3(2):A13(2):A28(2):PG(2):fo47(5):4287(6)
855	BFJ65_g1264	g507		140	12	contig_1_pilon					1585677	1586803	C	orthogroup5868	125(1):A23(1):Fus2(1):CB3(1):A13(1):A28(1):PG(1):fo47(1):4287(1)
856	BFJ65_g5565	g5298		140	12	contig_3_pilon					4335950	4336589	C	orthogroup379	125(4):A23(4):Fus2(6):CB3(4):A13(4):A28(4):PG(4):fo47(3):4287(4)
857	BFJ65_g16782	g15763		139	39	contig_14_pilon					1059046	1060410	LS	orthogroup372	125(5):A23(5):Fus2(5):CB3(3):A13(4):A28(4):PG(3):fo47(5):4287(3)
858	BFJ65_g530	g433		139	18	contig_1_pilon					1326824	1327654	C	orthogroup7830	125(1):A23(1):Fus2(1):CB3(1):A13(1):A28(1):PG(1):fo47(1):4287(1)
859	BFJ65_g18513	g17069		139	42	contig_20_pilon	Yes			CAZY	437663	439312	LS	orthogroup627	125(4):A23(4):Fus2(4):CB3(2):A13(4):A28(3):PG(3):fo47(2):4287(2)
860	BFJ65_g6887	g6640		139	5	contig_4_pilon					3401497	3403624	C	orthogroup1078	125(1):A23(1):Fus2(1):CB3(1):A13(1):A28(1):PG(1):fo47(6):4287(7)
861	BFJ65_g18711	g17076		139	27	contig_21_pilon					14367	15165	PS	orthogroup695	125(3):A23(1):Fus2(5):CB3(1):A13(1):A28(1):PG(1):fo47(7):4287(7)
862	BFJ65_g4161	g2705		139	12	contig_2_pilon					1803865	1804800	C	orthogroup6770	125(1):A23(1):Fus2(1):CB3(1):A13(1):A28(1):PG(1):fo47(1):4287(1)
863	BFJ65_g6127	g6470		138	13	contig_4_pilon			Yes		2835670	2836591	C	orthogroup8415	125(1):A23(1):Fus2(1):CB3(1):A13(1):A28(1):PG(1):fo47(1):4287(1)
864	BFJ65_g2249	g3309		138	9	contig_2_pilon	Yes				3551576	3552291	C	orthogroup5385	125(1):A23(1):Fus2(1):CB3(1):A13(1):A28(1):PG(1):fo47(1):4287(1)
865	BFJ65_g6308	g6603		138	4	contig_4_pilon					3280549	3281465	C	orthogroup1079	125(2):A23(2):Fus2(2):CB3(1):A13(3):A28(2):PG(2):fo47(3):4287(3)
866	BFJ65_g3432	g2352		138	22	contig_2_pilon					749277	750667	C	orthogroup8068	125(1):A23(1):Fus2(1):CB3(1):A13(1):A28(1):PG(1):fo47(1):4287(1)
867	BFJ65_g5479	g5048		138	9	contig_3_pilon			Yes		3505513	3506544	C	orthogroup3472	125(1):A23(1):Fus2(1):CB3(1):A13(1):A28(1):PG(1):fo47(2):4287(2)
868	BFJ65_g7642	g6185		138	17	contig_4_pilon					1848853	1849216	C	orthogroup3718	125(1):A23(1):Fus2(1):CB3(1):A13(1):A28(1):PG(1):fo47(2):4287(2)
869	BFJ65_g2694	g2201		137	35	contig_2_pilon					377142	379301	C	orthogroup71	125(9):A23(10):Fus2(10):CB3(10):A13(10):A28(10):PG(16):fo47(10):4287(11)
870	BFJ65_g8405	g7621		137	10	contig_5_pilon					1445842	1446778	C	orthogroup5982	125(1):A23(1):Fus2(1):CB3(1):A13(1):A28(1):PG(1):fo47(1):4287(1)
871	BFJ65_g16941	g15734		137	4	contig_14_pilon					969842	971531	LS	orthogroup4	125(54):A23(52):Fus2(52):CB3(49):A13(52):A28(56):PG(49):fo47(80):4287(84)
872	BFJ65_g1529	g582		137	11	contig_1_pilon			Yes		1844797	1845584	C	orthogroup7545	125(1):A23(1):Fus2(1):CB3(1):A13(1):A28(1):PG(1):fo47(1):4287(1)
873	BFJ65_g1732	CUFF_3750_1_1852		137	72	contig_1_pilon			Yes		4859112	4859338	C	orthogroup11312	125(1):A23(1):Fus2(1):CB3(1):A13(1):A28(1):PG(1):fo47(1):4287(1)
874	BFJ65_g4573	g5385		136	23	contig_3_pilon					4574074	4575897	C	orthogroup12	125(36):A23(37):Fus2(37):CB3(38):A13(39):A28(39):PG(41):fo47(53):4287(50)
875	BFJ65_g7006	g6466		136	9	contig_4_pilon					2818561	2819436	C	orthogroup5256	125(1):A23(1):Fus2(1):CB3(1):A13(1):A28(1):PG(1):fo47(1):4287(2)
876	BFJ65_g3749	g2536		136	48	contig_2_pilon			Yes		1288306	1288743	C	orthogroup11229	125(1):A23(1):Fus2(1):CB3(1):A13(1):A28(1):PG(1):fo47(1):4287(1)
877	BFJ65_g7454	g6278		136	16	contig_4_pilon					2169659	2171142	C	orthogroup6630	125(1):A23(1):Fus2(1):CB3(1):A13(1):A28(1):PG(1):fo47(1):4287(1)
878	BFJ65_g15564	g14058		136	41	contig_11_pilon					370153	371058	C	orthogroup9978	125(1):A23(1):Fus2(1):CB3(1):A13(1):A28(1):PG(1):fo47(1):4287(1)
879	BFJ65_g9245	g9046		135	5	contig_6_pilon			Yes		1470133	1470952	C	orthogroup3258	125(1):A23(1):Fus2(1):CB3(1):A13(1):A28(1):PG(1):fo47(2):4287(2)
880	BFJ65_g9284	g8796		135	37	contig_6_pilon			Yes		677438	677880	C	orthogroup3679	125(1):A23(1):Fus2(1):CB3(1):A13(1):A28(1):PG(1):fo47(2):4287(2)
881	BFJ65_g6828	g6775		135	13	contig_4_pilon				CAZY	3784420	3785962	C	orthogroup87	125(8):A23(8):Fus2(8):CB3(7):A13(8):A28(10):PG(7):fo47(15):4287(14)
882	BFJ65_g2176	g720		135	8	contig_1_pilon					2327581	2328582	C	orthogroup6256	125(1):A23(1):Fus2(1):CB3(1):A13(1):A28(1):PG(1):fo47(1):4287(1)
883	BFJ65_g6133	g5928		134	14	contig_4_pilon					1071320	1074020	C	orthogroup3177	125(1):A23(1):Fus2(1):CB3(1):A13(1):A28(1):PG(1):fo47(2):4287(2)
884	BFJ65_g227	g665		134	27	contig_1_pilon				CAZY	2151796	2152872	C	orthogroup8832	125(1):A23(1):Fus2(1):CB3(1):A13(1):A28(1):PG(1):fo47(1):4287(1)
885	BFJ65_g15091	g13480		134	20	contig_10_pilon		Yes			485420	487083	PS	orthogroup13356	125(1):A23(1):Fus2(2):CB3(0):A13(0):A28(0):PG(0):fo47(0):4287(0)
886	BFJ65_g10529	g9526		134	11	contig_6_pilon					2989783	2990274	C	orthogroup6476	125(1):A23(1):Fus2(1):CB3(1):A13(1):A28(1):PG(1):fo47(1):4287(1)
887	BFJ65_g10601	g8866		134	24	contig_6_pilon			Yes		842691	843553	C	orthogroup3676	125(1):A23(1):Fus2(1):CB3(1):A13(1):A28(1):PG(1):fo47(2):4287(2)
888	BFJ65_g15917	g14515		133	67	contig_12_pilon					408920	410674	C	orthogroup4710	125(1):A23(1):Fus2(1):CB3(1):A13(1):A28(1):PG(1):fo47(2):4287(1)
889	BFJ65_g4885	g4406		133	15	contig_3_pilon					1324494	1325391	C	orthogroup10622	125(1):A23(1):Fus2(1):CB3(1):A13(1):A28(1):PG(1):fo47(1):4287(1)
890	BFJ65_g15398	g14205		133	22	contig_11_pilon	Yes			CAZY	769875	772411	C	orthogroup635	125(3):A23(3):Fus2(3):CB3(2):A13(2):A28(2):PG(2):fo47(4):4287(7)
891	BFJ65_g3210	g3829		133	55	contig_2_pilon	Yes				5025214	5026460	C	orthogroup675	125(3):A23(3):Fus2(3):CB3(3):A13(3):A28(3):PG(3):fo47(3):4287(3)
892	BFJ65_g7116	g6108		133	54	contig_4_pilon					1624202	1625957	C	orthogroup213	125(6):A23(6):Fus2(6):CB3(5):A13(6):A28(6):PG(5):fo47(5):4287(5)
893	BFJ65_g3503	g3641		133	5	contig_2_pilon	Yes			CAZY	4562512	4563904	C	orthogroup2554	125(1):A23(1):Fus2(1):CB3(1):A13(1):A28(1):PG(1):fo47(3):4287(3)
894	BFJ65_g5955	g4583		133	61	contig_3_pilon			Yes		1954337	1954966	C	orthogroup3879	125(1):A23(1):Fus2(1):CB3(1):A13(1):A28(1):PG(1):fo47(2):4287(2)
895	BFJ65_g13156	g12727		132	20	contig_9_pilon					1574916	1576351	C	orthogroup4	125(54):A23(52):Fus2(52):CB3(49):A13(52):A28(56):PG(49):fo47(80):4287(84)
896	BFJ65_g14908	g13404		132	9	contig_10_pilon					209482	210528	PS	orthogroup2558	125(3):A23(2):Fus2(2):CB3(0):A13(1):A28(0):PG(0):fo47(0):4287(5)
897	BFJ65_g379	g1807		132	9	contig_1_pilon					5727777	5729961	C	orthogroup8352	125(1):A23(1):Fus2(1):CB3(1):A13(1):A28(1):PG(1):fo47(1):4287(1)
898	BFJ65_g714	g1057		132	18	contig_1_pilon					3423458	3425364	C	orthogroup1608	125(1):A23(1):Fus2(1):CB3(1):A13(1):A28(1):PG(1):fo47(5):4287(5)
899	BFJ65_g8298	g7436		132	33	contig_5_pilon					810912	812718	C	orthogroup8	125(43):A23(45):Fus2(43):CB3(41):A13(45):A28(41):PG(44):fo47(46):4287(45)
900	BFJ65_g12752	g11506		132	7	contig_8_pilon					1258285	1259699	C	orthogroup3622	125(1):A23(1):Fus2(1):CB3(1):A13(1):A28(1):PG(1):fo47(2):4287(2)
901	BFJ65_g16527	g15347		132	8	contig_13_pilon				CAZY	961570	963360	C	orthogroup596	125(3):A23(3):Fus2(3):CB3(3):A13(3):A28(3):PG(3):fo47(4):4287(4)
902	BFJ65_g4478	g4443		131	24	contig_3_pilon					1443203	1444312	C	orthogroup2244	125(1):A23(1):Fus2(1):CB3(1):A13(1):A28(1):PG(1):fo47(5):4287(2)
903	BFJ65_g18538	g17002		131	30	contig_20_pilon					201630	203101	LS	orthogroup674	125(4):A23(4):Fus2(4):CB3(1):A13(3):A28(3):PG(2):fo47(3):4287(3)
904	BFJ65_g8492	g7808		131	11	contig_5_pilon			Yes		2078806	2079744	C	orthogroup3223	125(1):A23(1):Fus2(1):CB3(1):A13(1):A28(1):PG(1):fo47(2):4287(2)
905	BFJ65_g3262	g3805		131	11	contig_2_pilon					4965293	4967080	C	orthogroup73	125(8):A23(8):Fus2(8):CB3(12):A13(10):A28(13):PG(11):fo47(11):4287(13)
906	BFJ65_g7106	g5973		131	17	contig_4_pilon					1216424	1218334	C	orthogroup11389	125(1):A23(1):Fus2(1):CB3(1):A13(1):A28(1):PG(1):fo47(1):4287(0)
907	BFJ65_g3608	g3448		131	11	contig_2_pilon					3956315	3958675	C	orthogroup3778	125(1):A23(1):Fus2(1):CB3(1):A13(1):A28(1):PG(1):fo47(2):4287(2)
908	BFJ65_g14972	g13360		131	11	contig_10_pilon		Yes	Yes		39524	40094	PS	orthogroup924	125(3):A23(3):Fus2(3):CB3(2):A13(2):A28(2):PG(2):fo47(2):4287(3)
909	BFJ65_g3785	g2230		131	14	contig_2_pilon					446306	447647	C	orthogroup393	125(4):A23(4):Fus2(4):CB3(4):A13(4):A28(4):PG(4):fo47(4):4287(4)
910	BFJ65_g8898	g8194		131	13	contig_5_pilon					3291521	3292612	C	orthogroup1897	125(1):A23(1):Fus2(1):CB3(1):A13(1):A28(1):PG(1):fo47(4):4287(4)
911	BFJ65_g3931	g3506		131	40	contig_2_pilon			Yes		4146417	4147034	C	orthogroup2932	125(1):A23(1):Fus2(1):CB3(1):A13(2):A28(1):PG(1):fo47(1):4287(3)
912	BFJ65_g10950	g10249		130	17	contig_7_pilon					1205085	1206831	C	orthogroup252	125(5):A23(5):Fus2(5):CB3(5):A13(5):A28(5):PG(5):fo47(5):4287(5)
913	BFJ65_g4870	g4661		130	38	contig_3_pilon					2210070	2212123	C	orthogroup2481	125(1):A23(2):Fus2(1):CB3(1):A13(1):A28(1):PG(1):fo47(1):4287(4)
914	BFJ65_g8336	g7604		130	3	contig_5_pilon					1398826	1399716	C	orthogroup5994	125(1):A23(1):Fus2(1):CB3(1):A13(1):A28(1):PG(1):fo47(1):4287(1)
915	BFJ65_g18677	g17174		130	17	contig_21_pilon		Yes			309644	311770	PS	orthogroup1925	125(2):A23(2):Fus2(3):CB3(1):A13(1):A28(1):PG(1):fo47(2):4287(2)
916	BFJ65_g7481	g6291		130	12	contig_4_pilon					2208122	2209525	C	orthogroup1276	125(1):A23(1):Fus2(1):CB3(1):A13(1):A28(1):PG(1):fo47(6):4287(6)
917	BFJ65_g2060	g1251		130	8	contig_1_pilon					4016062	4016922	C	orthogroup6687	125(1):A23(1):Fus2(1):CB3(1):A13(1):A28(1):PG(1):fo47(1):4287(1)
918	BFJ65_g15071	NS_00057		130	20	contig_10_pilon					207460	207946	PS
919	BFJ65_g5956	g4582		130	5	contig_3_pilon					1950480	1952707	C	orthogroup3878	125(1):A23(1):Fus2(1):CB3(1):A13(1):A28(1):PG(1):fo47(2):4287(2)
920	BFJ65_g2352	g3172		129	24	contig_2_pilon	Yes			CAZY; Antismash	3196246	3197934	C	orthogroup9882	125(1):A23(1):Fus2(1):CB3(1):A13(1):A28(1):PG(1):fo47(1):4287(1)
921	BFJ65_g14699	NS_00232		129	4	contig_10_pilon			Yes		823798	824010	PS	orthogroup2573	125(2):A23(2):Fus2(2):CB3(1):A13(1):A28(1):PG(2):fo47(1):4287(1)
922	BFJ65_g172	g1339		129	39	contig_1_pilon					4313418	4314619	C	orthogroup9709	125(1):A23(1):Fus2(1):CB3(1):A13(1):A28(1):PG(1):fo47(1):4287(1)
923	BFJ65_g10059	g9127		129	47	contig_6_pilon					1738596	1742019	C	orthogroup3671	125(1):A23(1):Fus2(1):CB3(1):A13(1):A28(1):PG(1):fo47(2):4287(2)
924	BFJ65_g3461	g2729		129	12	contig_2_pilon			Yes		1881574	1882045	C	orthogroup7469	125(1):A23(1):Fus2(1):CB3(1):A13(1):A28(1):PG(1):fo47(1):4287(1)
925	BFJ65_g5926	g5266		129	20	contig_3_pilon					4235734	4236012	C	orthogroup9704	125(1):A23(1):Fus2(1):CB3(1):A13(1):A28(1):PG(1):fo47(1):4287(1)
926	BFJ65_g10524	g8843		129	30	contig_6_pilon	Yes			CAZY	790761	792098	C	orthogroup1030	125(2):A23(2):Fus2(2):CB3(2):A13(2):A28(2):PG(2):fo47(5):4287(2)
927	BFJ65_g6046	g6533		128	6	contig_4_pilon					3067329	3068380	C	orthogroup9431	125(1):A23(1):Fus2(1):CB3(1):A13(1):A28(1):PG(1):fo47(1):4287(1)
928	BFJ65_g9259	g9168		128	3	contig_6_pilon					1869863	1870959	C	orthogroup4748	125(1):A23(1):Fus2(1):CB3(2):A13(1):A28(1):PG(1):fo47(1):4287(1)
929	BFJ65_g4811	g4922		128	17	contig_3_pilon				CAZY	3075629	3077979	C	orthogroup3064	125(1):A23(1):Fus2(1):CB3(1):A13(1):A28(1):PG(1):fo47(2):4287(3)
930	BFJ65_g882	g1673		128	2	contig_1_pilon					5373986	5374862	C	orthogroup7266	125(1):A23(1):Fus2(1):CB3(1):A13(1):A28(1):PG(1):fo47(1):4287(1)
931	BFJ65_g6808	g6507		128	23	contig_4_pilon			Yes		2982431	2983206	C	orthogroup8428	125(1):A23(1):Fus2(1):CB3(1):A13(1):A28(1):PG(1):fo47(1):4287(1)
932	BFJ65_g16999	g15770		128	29	contig_14_pilon					1075998	1077611	LS	orthogroup752	125(4):A23(4):Fus2(4):CB3(1):A13(4):A28(4):PG(1):fo47(2):4287(2)
933	BFJ65_g8321	g7871		128	59	contig_5_pilon					2317872	2318339	C	orthogroup7871	125(1):A23(1):Fus2(1):CB3(1):A13(1):A28(1):PG(1):fo47(1):4287(1)
934	BFJ65_g3782	g2233		128	15	contig_2_pilon					451228	452890	C	orthogroup571	125(3):A23(3):Fus2(3):CB3(3):A13(3):A28(3):PG(3):fo47(4):4287(4)
935	BFJ65_g5898	g4832		128	8	contig_3_pilon			Yes		2787885	2788490	C	orthogroup2109	125(1):A23(1):Fus2(1):CB3(1):A13(1):A28(1):PG(1):fo47(4):4287(4)
936	BFJ65_g8038	g7970		127	10	contig_5_pilon					2635409	2636225	C	orthogroup2543	125(1):A23(1):Fus2(1):CB3(1):A13(1):A28(1):PG(1):fo47(3):4287(3)
937	BFJ65_g424	NS_03370		127	12	contig_1_pilon			Yes		2903116	2903884	C
938	BFJ65_g4773	g4572		127	7	contig_3_pilon					1911674	1913689	C	orthogroup11204	125(1):A23(1):Fus2(1):CB3(1):A13(1):A28(1):PG(1):fo47(1):4287(1)
939	BFJ65_g3677	g2511		127	9	contig_2_pilon					1215609	1216631	C	orthogroup10636	125(1):A23(1):Fus2(1):CB3(1):A13(1):A28(1):PG(1):fo47(1):4287(1)
940	BFJ65_g742	g1207		127	6	contig_1_pilon			Yes		3858132	3859042	C	orthogroup6711	125(1):A23(1):Fus2(1):CB3(1):A13(1):A28(1):PG(1):fo47(1):4287(1)
941	BFJ65_g18526	g16998		127	34	contig_20_pilon					194844	195833	LS	orthogroup1996	125(3):A23(3):Fus2(3):CB3(0):A13(3):A28(3):PG(0):fo47(0):4287(0)
942	BFJ65_g7040	g6674		127	22	contig_4_pilon			Yes		3505210	3506355	C	orthogroup1727	125(1):A23(1):Fus2(1):CB3(1):A13(1):A28(1):PG(1):fo47(5):4287(4)
943	BFJ65_g1675	g631		127	7	contig_1_pilon					2022427	2024407	C	orthogroup1694	125(1):A23(1):Fus2(1):CB3(1):A13(1):A28(1):PG(1):fo47(5):4287(5)
944	BFJ65_g8964	g7548		127	13	contig_5_pilon					1213585	1214688	C	orthogroup1573	125(1):A23(1):Fus2(1):CB3(1):A13(1):A28(1):PG(1):fo47(5):4287(5)
945	BFJ65_g12049	CUFF_12492_1_745		127	19	contig_8_pilon			Yes		2223016	2223373	C	orthogroup13938	125(1):A23(1):Fus2(1):CB3(0):A13(0):A28(0):PG(0):fo47(0):4287(0)
946	BFJ65_g9200	g7631		127	10	contig_5_pilon					1471664	1473337	C	orthogroup3301	125(1):A23(1):Fus2(1):CB3(1):A13(1):A28(1):PG(1):fo47(2):4287(2)
947	BFJ65_g10661	g10809		126	5	contig_7_pilon					2955633	2956467	C	orthogroup5231	125(1):A23(1):Fus2(2):CB3(1):A13(1):A28(1):PG(1):fo47(1):4287(1)
948	BFJ65_g4662	g4488		126	13	contig_3_pilon					1619774	1621255	C	orthogroup915	125(1):A23(1):Fus2(1):CB3(1):A13(1):A28(1):PG(1):fo47(14):4287(1)
949	BFJ65_g719	g1050		126	11	contig_1_pilon					3395803	3397893	C	orthogroup855	125(1):A23(2):Fus2(1):CB3(1):A13(1):A28(1):PG(1):fo47(8):4287(8)
950	BFJ65_g1140	g735		126	42	contig_1_pilon					2381165	2382433	C	orthogroup186	125(4):A23(4):Fus2(3):CB3(3):A13(3):A28(3):PG(3):fo47(13):4287(18)
951	BFJ65_g3664	g3604		126	9	contig_2_pilon					4469593	4471106	C	orthogroup155	125(6):A23(6):Fus2(6):CB3(6):A13(6):A28(6):PG(6):fo47(9):4287(8)
952	BFJ65_g10691	g10513		125	19	contig_7_pilon					2077438	2077822	C	orthogroup10543	125(1):A23(1):Fus2(1):CB3(1):A13(1):A28(1):PG(1):fo47(1):4287(1)
953	BFJ65_g244	g687		125	17	contig_1_pilon			Yes		2223023	2223517	C	orthogroup8824	125(1):A23(1):Fus2(1):CB3(1):A13(1):A28(1):PG(1):fo47(1):4287(1)
954	BFJ65_g6792	g6367		125	16	contig_4_pilon					2450736	2451924	C	orthogroup8619	125(1):A23(1):Fus2(1):CB3(1):A13(1):A28(1):PG(1):fo47(1):4287(1)
955	BFJ65_g18237	g16720		125	11	contig_18_pilon					401438	402617	LS	orthogroup499	125(4):A23(4):Fus2(4):CB3(3):A13(4):A28(4):PG(4):fo47(2):4287(2)
956	BFJ65_g18607	g17051		125	18	contig_20_pilon			Yes		354391	354898	LS	orthogroup11901	125(1):A23(1):Fus2(1):CB3(1):A13(2):A28(2):PG(0):fo47(0):4287(0)
957	BFJ65_g4411	g4503		124	23	contig_3_pilon			Yes		1657143	1657902	C	orthogroup6577	125(1):A23(1):Fus2(1):CB3(1):A13(1):A28(1):PG(1):fo47(1):4287(1)
958	BFJ65_g6996	g5748		124	59	contig_4_pilon					548043	548783	C	orthogroup11848	125(1):A23(0):Fus2(1):CB3(1):A13(1):A28(1):PG(1):fo47(1):4287(1)
959	BFJ65_g7110	g5977		124	26	contig_4_pilon			Yes		1229023	1229364	C	orthogroup3186	125(1):A23(1):Fus2(1):CB3(1):A13(1):A28(1):PG(1):fo47(2):4287(2)
960	BFJ65_g5543	g4105		124	4	contig_3_pilon					480888	481514	C	orthogroup898	125(3):A23(3):Fus2(2):CB3(3):A13(2):A28(2):PG(3):fo47(3):4287(2)
961	BFJ65_g17439	g16101		124	73	contig_15_pilon					874106	874488	C	orthogroup11776	125(1):A23(1):Fus2(1):CB3(1):A13(1):A28(1):PG(1):fo47(1):4287(0)
962	BFJ65_g7844	g7697		123	11	contig_5_pilon			Yes		1718613	1718966	C	orthogroup11612	125(1):A23(1):Fus2(1):CB3(0):A13(0):A28(1):PG(0):fo47(2):4287(2)
963	BFJ65_g4635	g4940		123	14	contig_3_pilon			Yes		3150815	3151505	C	orthogroup3741	125(1):A23(1):Fus2(1):CB3(1):A13(1):A28(1):PG(1):fo47(2):4287(2)
964	BFJ65_g1121	g1614		123	9	contig_1_pilon					5199033	5200180	C	orthogroup3201	125(1):A23(1):Fus2(1):CB3(1):A13(1):A28(1):PG(1):fo47(2):4287(2)
965	BFJ65_g5205	g4319		123	24	contig_3_pilon					1038609	1039141	C	orthogroup9328	125(1):A23(1):Fus2(1):CB3(1):A13(1):A28(1):PG(1):fo47(1):4287(1)
966	BFJ65_g12628	g11388		123	41	contig_8_pilon					917442	918788	C	orthogroup189	125(8):A23(10):Fus2(8):CB3(4):A13(5):A28(6):PG(4):fo47(5):4287(4)
967	BFJ65_g5371	g4630		123	5	contig_3_pilon			Yes		2111370	2111821	C	orthogroup2477	125(1):A23(1):Fus2(1):CB3(1):A13(1):A28(1):PG(1):fo47(3):4287(3)
968	BFJ65_g457	g1822		123	14	contig_1_pilon				CAZY	5766037	5767155	C	orthogroup8347	125(1):A23(1):Fus2(1):CB3(1):A13(1):A28(1):PG(1):fo47(1):4287(1)
969	BFJ65_g5610	g5083		123	11	contig_3_pilon			Yes		3621582	3621897	C	orthogroup9389	125(1):A23(1):Fus2(1):CB3(1):A13(1):A28(1):PG(1):fo47(1):4287(1)
970	BFJ65_g311	g443		123	52	contig_1_pilon					1359597	1360358	C	orthogroup3683	125(1):A23(1):Fus2(1):CB3(1):A13(1):A28(1):PG(1):fo47(2):4287(2)
971	BFJ65_g4382	g4514		122	18	contig_3_pilon					1698179	1699896	C	orthogroup6586	125(1):A23(1):Fus2(1):CB3(1):A13(1):A28(1):PG(1):fo47(1):4287(1)
972	BFJ65_g3998	g3463		122	7	contig_2_pilon			Yes		4012322	4013697	C	orthogroup2066	125(1):A23(1):Fus2(1):CB3(1):A13(1):A28(1):PG(1):fo47(4):4287(4)
973	BFJ65_g12190	g11520		122	3	contig_8_pilon					1321698	1322881	C	orthogroup4715	125(1):A23(1):Fus2(1):CB3(1):A13(1):A28(1):PG(1):fo47(2):4287(1)
974	BFJ65_g16013	g14551		122	59	contig_12_pilon				CAZY	507086	509479	C	orthogroup968	125(2):A23(2):Fus2(2):CB3(2):A13(2):A28(2):PG(2):fo47(4):4287(4)
975	BFJ65_g8448	g8248		122	4	contig_5_pilon					3468814	3470757	C	orthogroup5955	125(1):A23(1):Fus2(1):CB3(1):A13(1):A28(1):PG(1):fo47(1):4287(1)
976	BFJ65_g8661	g8044		122	6	contig_5_pilon					2868335	2868961	C	orthogroup8931	125(1):A23(1):Fus2(1):CB3(1):A13(1):A28(1):PG(1):fo47(1):4287(1)
977	BFJ65_g6100	g6801		121	5	contig_4_pilon				CAZY	3858671	3859981	C	orthogroup1411	125(2):A23(2):Fus2(2):CB3(2):A13(2):A28(2):PG(2):fo47(2):4287(2)
978	BFJ65_g6282	g6123		121	27	contig_4_pilon					1656358	1658094	C	orthogroup10939	125(1):A23(1):Fus2(1):CB3(1):A13(1):A28(1):PG(1):fo47(1):4287(1)
979	BFJ65_g10678	g10234		121	7	contig_7_pilon					1146600	1147088	C	orthogroup12944	125(1):A23(1):Fus2(1):CB3(1):A13(0):A28(0):PG(1):fo47(0):4287(0)
980	BFJ65_g17289	g15830		121	14	contig_15_pilon					151813	153754	C	orthogroup5	125(55):A23(53):Fus2(55):CB3(52):A13(55):A28(56):PG(52):fo47(65):4287(58)
981	BFJ65_g10018	g9318		121	6	contig_6_pilon			Yes		2363477	2364257	C	orthogroup785	125(3):A23(3):Fus2(3):CB3(3):A13(3):A28(3):PG(3):fo47(2):4287(2)
982	BFJ65_g8753	g7763		121	5	contig_5_pilon					1917417	1923091	C	orthogroup6740	125(1):A23(1):Fus2(1):CB3(1):A13(1):A28(1):PG(1):fo47(1):4287(1)
983	BFJ65_g12838	g11982		121	7	contig_8_pilon			Yes		2764418	2764949	C	orthogroup6333	125(1):A23(1):Fus2(1):CB3(1):A13(1):A28(1):PG(1):fo47(1):4287(1)
984	BFJ65_g7321	g6239		121	8	contig_4_pilon					2015620	2017167	C	orthogroup155	125(6):A23(6):Fus2(6):CB3(6):A13(6):A28(6):PG(6):fo47(9):4287(8)
985	BFJ65_g8962	g7449		121	36	contig_5_pilon					844652	845601	C	orthogroup2030	125(2):A23(2):Fus2(4):CB3(1):A13(1):A28(2):PG(1):fo47(2):4287(0)
986	BFJ65_g11982	g11661		120	10	contig_8_pilon					1735253	1736315	C	orthogroup1343	125(2):A23(2):Fus2(2):CB3(2):A13(2):A28(2):PG(2):fo47(2):4287(2)
987	BFJ65_g241	g1458		120	8	contig_1_pilon					4700242	4702114	C	orthogroup407	125(2):A23(2):Fus2(2):CB3(8):A13(8):A28(4):PG(7):fo47(1):4287(1)
988	BFJ65_g5219	g4673		120	8	contig_3_pilon					2242624	2243794	C	orthogroup7905	125(1):A23(1):Fus2(1):CB3(1):A13(1):A28(1):PG(1):fo47(1):4287(1)
989	BFJ65_g3257	g3946		120	124	contig_2_pilon			Yes		5362835	5363338	C	orthogroup10869	125(1):A23(1):Fus2(1):CB3(1):A13(1):A28(1):PG(1):fo47(1):4287(1)
990	BFJ65_g7114	CUFF_8050_1_963		120	33	contig_4_pilon					2939016	2939216	C	orthogroup8426	125(1):A23(1):Fus2(1):CB3(1):A13(1):A28(1):PG(1):fo47(1):4287(1)
991	BFJ65_g5481	g5040		120	21	contig_3_pilon					3486238	3487178	C	orthogroup5893	125(1):A23(1):Fus2(1):CB3(1):A13(1):A28(1):PG(1):fo47(1):4287(1)
992	BFJ65_g5484	g5044		120	12	contig_3_pilon					3493939	3494686	C	orthogroup11066	125(1):A23(1):Fus2(1):CB3(1):A13(1):A28(1):PG(1):fo47(1):4287(1)
993	BFJ65_g7405	g6019		120	21	contig_4_pilon					1344888	1346426	C	orthogroup3198	125(1):A23(1):Fus2(1):CB3(1):A13(1):A28(1):PG(1):fo47(2):4287(2)
994	BFJ65_g4090	g2570		120	1	contig_2_pilon					1383143	1384633	C	orthogroup527	125(2):A23(2):Fus2(2):CB3(2):A13(3):A28(2):PG(2):fo47(8):4287(7)
995	BFJ65_g1828	g855		120	2	contig_1_pilon			Yes		2750602	2751183	C	orthogroup9783	125(1):A23(1):Fus2(1):CB3(1):A13(1):A28(1):PG(1):fo47(1):4287(1)
996	BFJ65_g4570	g5386		120	17	contig_3_pilon			Yes		4577345	4577785	C	orthogroup9047	125(1):A23(1):Fus2(1):CB3(1):A13(1):A28(1):PG(1):fo47(1):4287(1)
997	BFJ65_g9237	g9240		119	4	contig_6_pilon					2114366	2115561	C	orthogroup599	125(2):A23(2):Fus2(2):CB3(3):A13(4):A28(3):PG(3):fo47(3):4287(7)
998	BFJ65_g8495	g7801		119	12	contig_5_pilon			Yes		2054453	2055122	C	orthogroup578	125(2):A23(2):Fus2(2):CB3(2):A13(5):A28(3):PG(2):fo47(3):4287(8)
999	BFJ65_g7881	g7339		119	3	contig_5_pilon					514205	515543	C	orthogroup3533	125(1):A23(1):Fus2(1):CB3(1):A13(1):A28(1):PG(1):fo47(2):4287(2)
1000	BFJ65_g2895	g2588		119	11	contig_2_pilon	Yes		Yes		1428338	1429051	C	orthogroup5856	125(1):A23(1):Fus2(1):CB3(1):A13(1):A28(1):PG(1):fo47(1):4287(1)
1001	BFJ65_g856	g307		119	11	contig_1_pilon	Yes			Antismash	914138	916207	C	orthogroup9869	125(1):A23(1):Fus2(1):CB3(1):A13(1):A28(1):PG(1):fo47(1):4287(1)
1002	BFJ65_g3005	g3087		119	35	contig_2_pilon			Yes		2982542	2983139	C	orthogroup13374	125(1):A23(1):Fus2(1):CB3(0):A13(0):A28(0):PG(0):fo47(1):4287(0)
1003	BFJ65_g6791	g6364		119	7	contig_4_pilon			Yes		2445945	2446734	C	orthogroup8617	125(1):A23(1):Fus2(1):CB3(1):A13(1):A28(1):PG(1):fo47(1):4287(1)
1004	BFJ65_g6794	g6361		119	15	contig_4_pilon					2438943	2440164	C	orthogroup8615	125(1):A23(1):Fus2(1):CB3(1):A13(1):A28(1):PG(1):fo47(1):4287(1)
1005	BFJ65_g4761	g5099		119	7	contig_3_pilon					3672168	3673440	C	orthogroup124	125(6):A23(6):Fus2(6):CB3(6):A13(6):A28(6):PG(6):fo47(13):4287(14)
1006	BFJ65_g8508	g7669		119	8	contig_5_pilon					1605589	1606581	C	orthogroup3293	125(1):A23(1):Fus2(1):CB3(1):A13(1):A28(1):PG(1):fo47(2):4287(2)
1007	BFJ65_g8752	g7762		119	16	contig_5_pilon			Yes		1916115	1916704	C	orthogroup3462	125(1):A23(1):Fus2(1):CB3(1):A13(1):A28(1):PG(1):fo47(2):4287(2)
1008	BFJ65_g12827	g11531		119	7	contig_8_pilon					1354795	1356664	C	orthogroup5591	125(1):A23(1):Fus2(1):CB3(1):A13(1):A28(1):PG(1):fo47(1):4287(1)
1009	BFJ65_g11618	g10259		119	5	contig_7_pilon					1238754	1240043	C	orthogroup7636	125(1):A23(1):Fus2(1):CB3(1):A13(1):A28(1):PG(1):fo47(1):4287(1)
1010	BFJ65_g9742	g9078		118	53	contig_6_pilon			Yes		1565411	1565849	C	orthogroup12232	125(1):A23(1):Fus2(1):CB3(1):A13(1):A28(1):PG(1):fo47(0):4287(0)
1011	BFJ65_g11169	g10306		118	15	contig_7_pilon					1376021	1378363	C	orthogroup10465	125(1):A23(1):Fus2(1):CB3(1):A13(1):A28(1):PG(1):fo47(1):4287(1)
1012	BFJ65_g3745	g2538		118	37	contig_2_pilon					1292507	1293516	C	orthogroup5892	125(1):A23(1):Fus2(1):CB3(1):A13(1):A28(1):PG(1):fo47(1):4287(1)
1013	BFJ65_g10380	g9644		118	18	contig_6_pilon					3412787	3413458	C	orthogroup8438	125(1):A23(1):Fus2(1):CB3(1):A13(1):A28(1):PG(1):fo47(1):4287(1)
1014	BFJ65_g1831	g674		118	2	contig_1_pilon			Yes		2178109	2178945	C	orthogroup2563	125(1):A23(1):Fus2(1):CB3(1):A13(1):A28(1):PG(1):fo47(3):4287(3)
1015	BFJ65_g7681	g6376		118	4	contig_4_pilon					2482476	2483957	C	orthogroup385	125(2):A23(2):Fus2(2):CB3(3):A13(3):A28(2):PG(2):fo47(10):4287(10)
1016	BFJ65_g6233	g6666		117	9	contig_4_pilon					3476123	3477160	C	orthogroup1359	125(2):A23(2):Fus2(2):CB3(2):A13(2):A28(2):PG(2):fo47(2):4287(2)
1017	BFJ65_g13309	g12443		117	19	contig_9_pilon	Yes				804792	805859	C	orthogroup10567	125(1):A23(1):Fus2(1):CB3(1):A13(1):A28(1):PG(1):fo47(1):4287(1)
1018	BFJ65_g10850	g10207		117	10	contig_7_pilon			Yes		1062224	1063965	C	orthogroup10507	125(1):A23(1):Fus2(1):CB3(1):A13(1):A28(1):PG(1):fo47(1):4287(1)
1019	BFJ65_g9614	CUFF_10588_2_950		117	39	contig_6_pilon			Yes		2588397	2588698	C	orthogroup1338	125(2):A23(2):Fus2(2):CB3(2):A13(2):A28(2):PG(1):fo47(3):4287(3)
1020	BFJ65_g4880	g4408		117	3	contig_3_pilon					1340158	1341166	C	orthogroup9719	125(1):A23(1):Fus2(1):CB3(1):A13(1):A28(1):PG(1):fo47(1):4287(1)
1021	BFJ65_g5410	g4371		117	5	contig_3_pilon			Yes		1232861	1233332	C	orthogroup10318	125(1):A23(1):Fus2(1):CB3(1):A13(1):A28(1):PG(1):fo47(1):4287(1)
1022	BFJ65_g3418	g2237		117	22	contig_2_pilon	Yes			CAZY	458026	459844	C	orthogroup9888	125(1):A23(1):Fus2(1):CB3(1):A13(1):A28(1):PG(1):fo47(1):4287(1)
1023	BFJ65_g10467	g9522		117	4	contig_6_pilon					2983123	2983692	C	orthogroup6472	125(1):A23(1):Fus2(1):CB3(1):A13(1):A28(1):PG(1):fo47(1):4287(1)
1024	BFJ65_g2245	g2304		116	10	contig_2_pilon					638683	639279	C	orthogroup9202	125(1):A23(1):Fus2(1):CB3(1):A13(1):A28(1):PG(1):fo47(1):4287(1)
1025	BFJ65_g7839	g7879		116	33	contig_5_pilon			Yes		2335790	2336569	C	orthogroup3698	125(1):A23(1):Fus2(1):CB3(1):A13(1):A28(1):PG(1):fo47(2):4287(2)
1026	BFJ65_g7883	g7509		116	7	contig_5_pilon					1053235	1054254	C	orthogroup4066	125(1):A23(1):Fus2(1):CB3(1):A13(1):A28(1):PG(1):fo47(2):4287(2)
1027	BFJ65_g447	g712		116	14	contig_1_pilon					2289839	2290736	C	orthogroup4265	125(1):A23(1):Fus2(1):CB3(1):A13(1):A28(1):PG(1):fo47(2):4287(2)
1028	BFJ65_g359	g961		116	14	contig_1_pilon			Yes		3089259	3089793	C	orthogroup577	125(2):A23(2):Fus2(2):CB3(2):A13(2):A28(2):PG(2):fo47(8):4287(7)
1029	BFJ65_g11184	g10827		116	21	contig_7_pilon			Yes		3002190	3002642	C	orthogroup7423	125(1):A23(1):Fus2(1):CB3(1):A13(1):A28(1):PG(1):fo47(1):4287(1)
1030	BFJ65_g7089	CUFF_7488_1_218		116	17	contig_4_pilon			Yes		887370	887667	C	orthogroup11337	125(1):A23(1):Fus2(1):CB3(1):A13(1):A28(1):PG(1):fo47(1):4287(1)
1031	BFJ65_g3523	g2932		116	1	contig_2_pilon					2541106	2544377	C	orthogroup4294	125(1):A23(1):Fus2(1):CB3(1):A13(1):A28(1):PG(1):fo47(2):4287(2)
1032	BFJ65_g1466	g567		116	11	contig_1_pilon					1795349	1796458	C	orthogroup7538	125(1):A23(1):Fus2(1):CB3(1):A13(1):A28(1):PG(1):fo47(1):4287(1)
1033	BFJ65_g7354	g6259		116	17	contig_4_pilon			Yes		2101209	2110905	C	orthogroup2517	125(1):A23(1):Fus2(1):CB3(1):A13(1):A28(1):PG(1):fo47(2):4287(4)
1034	BFJ65_g77	g1145		115	8	contig_1_pilon					3662824	3664149	C	orthogroup7079	125(1):A23(1):Fus2(1):CB3(1):A13(1):A28(1):PG(1):fo47(1):4287(1)
1035	BFJ65_g10733	g10305		115	9	contig_7_pilon					1375097	1375864	C	orthogroup10590	125(1):A23(1):Fus2(1):CB3(1):A13(1):A28(1):PG(1):fo47(1):4287(1)
1036	BFJ65_g10960	g10972		115	36	contig_7_pilon	Yes		Yes		3382492	3382986	C	orthogroup10656	125(1):A23(1):Fus2(1):CB3(1):A13(1):A28(1):PG(1):fo47(1):4287(1)
1037	BFJ65_g4802	g5133		115	6	contig_3_pilon					3785738	3786474	C	orthogroup4348	125(1):A23(1):Fus2(1):CB3(1):A13(1):A28(1):PG(1):fo47(2):4287(2)
1038	BFJ65_g4904	g4339		115	13	contig_3_pilon			Yes		1133619	1134328	C	orthogroup2680	125(1):A23(1):Fus2(1):CB3(1):A13(1):A28(1):PG(1):fo47(3):4287(3)
1039	BFJ65_g15217	g14186		115	32	contig_11_pilon			Yes		689125	689561	C	orthogroup10366	125(1):A23(1):Fus2(1):CB3(1):A13(1):A28(1):PG(1):fo47(1):4287(1)
1040	BFJ65_g10998	g10824		115	28	contig_7_pilon					2991871	2992991	C	orthogroup7425	125(1):A23(1):Fus2(1):CB3(1):A13(1):A28(1):PG(1):fo47(1):4287(1)
1041	BFJ65_g1203	g1367		115	16	contig_1_pilon			Yes		4405184	4405583	C	orthogroup3401	125(1):A23(1):Fus2(1):CB3(1):A13(1):A28(1):PG(1):fo47(2):4287(2)
1042	BFJ65_g8525	g7322		115	18	contig_5_pilon					465868	467262	C	orthogroup404	125(3):A23(3):Fus2(3):CB3(3):A13(4):A28(3):PG(3):fo47(6):4287(7)
1043	BFJ65_g11476	g10231		115	21	contig_7_pilon					1137183	1138763	C	orthogroup3000	125(1):A23(1):Fus2(2):CB3(1):A13(1):A28(1):PG(2):fo47(1):4287(2)
1044	BFJ65_g7180	g6637		115	19	contig_4_pilon			Yes		3394048	3394565	C	orthogroup2311	125(1):A23(1):Fus2(1):CB3(1):A13(1):A28(1):PG(1):fo47(3):4287(3)
1045	BFJ65_g1800	g1230		115	6	contig_1_pilon					3931017	3932836	C	orthogroup6696	125(1):A23(1):Fus2(1):CB3(1):A13(1):A28(1):PG(1):fo47(1):4287(1)
1046	BFJ65_g5890	g4702		115	27	contig_3_pilon	Yes		Yes		2359032	2359346	C	orthogroup12227	125(1):A23(1):Fus2(1):CB3(1):A13(1):A28(1):PG(1):fo47(0):4287(0)
1047	BFJ65_g198	g1840		114	49	contig_1_pilon					5812502	5814077	C	orthogroup44	125(14):A23(14):Fus2(14):CB3(14):A13(15):A28(14):PG(16):fo47(17):4287(18)
1048	BFJ65_g17692	g16319		114	29	contig_16_pilon					543246	544349	PS	orthogroup803	125(4):A23(4):Fus2(4):CB3(2):A13(2):A28(2):PG(2):fo47(2):4287(3)
1049	BFJ65_g15668	g14513		114	61	contig_12_pilon					404632	406000	C	orthogroup7608	125(1):A23(1):Fus2(1):CB3(1):A13(1):A28(1):PG(1):fo47(1):4287(1)
1050	BFJ65_g1768	CUFF_3539_1_1496		114	22	contig_1_pilon			Yes		3936355	3936851	C	orthogroup11285	125(1):A23(1):Fus2(1):CB3(1):A13(1):A28(1):PG(1):fo47(1):4287(1)
1051	BFJ65_g10004	g8599		114	49	contig_6_pilon	Yes			CAZY	135050	137027	C	orthogroup1386	125(2):A23(2):Fus2(2):CB3(2):A13(2):A28(2):PG(2):fo47(2):4287(2)
1052	BFJ65_g7012	g6460		114	10	contig_4_pilon			Yes		2800442	2801065	C	orthogroup11053	125(1):A23(1):Fus2(1):CB3(1):A13(1):A28(1):PG(1):fo47(1):4287(1)
1053	BFJ65_g5749	g4244		114	24	contig_3_pilon					821412	822391	C	orthogroup2053	125(1):A23(1):Fus2(1):CB3(1):A13(4):A28(2):PG(1):fo47(2):4287(2)
1054	BFJ65_g2234	g2447		113	1	contig_2_pilon					1048484	1049885	C	orthogroup318	125(3):A23(3):Fus2(2):CB3(3):A13(3):A28(3):PG(3):fo47(10):4287(10)
1055	BFJ65_g11992	g11606		113	7	contig_8_pilon					1584609	1586247	C	orthogroup3476	125(1):A23(1):Fus2(1):CB3(1):A13(1):A28(1):PG(1):fo47(2):4287(2)
1056	BFJ65_g6426	g5895		113	15	contig_4_pilon			Yes		968560	969208	C	orthogroup8586	125(1):A23(1):Fus2(1):CB3(1):A13(1):A28(1):PG(1):fo47(1):4287(1)
1057	BFJ65_g4801	g5130		113	14	contig_3_pilon			Yes		3779788	3780208	C	orthogroup11080	125(1):A23(1):Fus2(1):CB3(1):A13(1):A28(1):PG(1):fo47(1):4287(1)
1058	BFJ65_g873	g1908		113	70	contig_1_pilon					5972954	5974060	C	orthogroup53	125(13):A23(13):Fus2(13):CB3(12):A13(13):A28(13):PG(13):fo47(14):4287(9)
1059	BFJ65_g4976	g4939		113	26	contig_3_pilon					3145627	3147702	C	orthogroup38	125(16):A23(16):Fus2(16):CB3(16):A13(16):A28(17):PG(16):fo47(22):4287(22)
1060	BFJ65_g16615	g15226		113	19	contig_13_pilon					621939	623756	C	orthogroup8	125(43):A23(45):Fus2(43):CB3(41):A13(45):A28(41):PG(44):fo47(46):4287(45)
1061	BFJ65_g4765	g5095		112	13	contig_3_pilon					3661447	3664803	C	orthogroup1331	125(1):A23(1):Fus2(1):CB3(1):A13(1):A28(1):PG(1):fo47(6):4287(6)
1062	BFJ65_g6542	g6266		112	42	contig_4_pilon					2132597	2134006	C	orthogroup5987	125(1):A23(1):Fus2(1):CB3(1):A13(1):A28(1):PG(1):fo47(1):4287(1)
1063	BFJ65_g6775	g5926		112	6	contig_4_pilon					1068584	1069430	C	orthogroup5501	125(1):A23(1):Fus2(1):CB3(1):A13(1):A28(1):PG(1):fo47(1):4287(1)
1064	BFJ65_g5084	g5272		112	27	contig_3_pilon					4247297	4248214	C	orthogroup807	125(3):A23(3):Fus2(3):CB3(3):A13(2):A28(3):PG(3):fo47(3):4287(2)
1065	BFJ65_g14280	g13031		112	28	contig_9_pilon			Yes		2318204	2318877	C	orthogroup11792	125(1):A23(1):Fus2(1):CB3(1):A13(0):A28(1):PG(1):fo47(1):4287(1)
1066	BFJ65_g8500	g7667		112	7	contig_5_pilon					1600843	1603376	C	orthogroup2342	125(1):A23(1):Fus2(1):CB3(1):A13(1):A28(1):PG(1):fo47(3):4287(3)
1067	BFJ65_g459	g1820		112	14	contig_1_pilon					5761942	5762419	C	orthogroup8348	125(1):A23(1):Fus2(1):CB3(1):A13(1):A28(1):PG(1):fo47(1):4287(1)
1068	BFJ65_g1535	g919		112	15	contig_1_pilon			Yes		2953753	2954391	C	orthogroup1649	125(2):A23(2):Fus2(2):CB3(1):A13(2):A28(2):PG(2):fo47(2):4287(2)
1069	BFJ65_g7661	g5989		112	12	contig_4_pilon					1249328	1250326	C	orthogroup5539	125(1):A23(1):Fus2(1):CB3(1):A13(1):A28(1):PG(1):fo47(1):4287(1)
1070	BFJ65_g6109	g5758		111	7	contig_4_pilon	Yes			CAZY	572322	573370	C	orthogroup7149	125(1):A23(1):Fus2(1):CB3(1):A13(1):A28(1):PG(1):fo47(1):4287(1)
1071	BFJ65_g8037	g7971		111	9	contig_5_pilon			Yes		2636775	2637291	C	orthogroup8605	125(1):A23(1):Fus2(1):CB3(1):A13(1):A28(1):PG(1):fo47(1):4287(1)
1072	BFJ65_g2528	g3471		111	14	contig_2_pilon					4033951	4035378	C	orthogroup10152	125(1):A23(1):Fus2(1):CB3(1):A13(1):A28(1):PG(1):fo47(1):4287(1)
1073	BFJ65_g4785	g4794		111	6	contig_3_pilon				Antismash	2642425	2643549	C	orthogroup685	125(3):A23(3):Fus2(3):CB3(3):A13(3):A28(3):PG(3):fo47(3):4287(3)
1074	BFJ65_g889	g1010		111	9	contig_1_pilon					3256591	3257619	C	orthogroup6769	125(1):A23(1):Fus2(1):CB3(1):A13(1):A28(1):PG(1):fo47(1):4287(1)
1075	BFJ65_g6651	g6208		111	10	contig_4_pilon					1939297	1940010	C	orthogroup7937	125(1):A23(1):Fus2(1):CB3(1):A13(1):A28(1):PG(1):fo47(1):4287(1)
1076	BFJ65_g968	g1036		111	9	contig_1_pilon					3340012	3341107	C	orthogroup2643	125(1):A23(1):Fus2(1):CB3(1):A13(1):A28(1):PG(1):fo47(3):4287(3)
1077	BFJ65_g1064	g755		111	14	contig_1_pilon			Yes		2450086	2450931	C	orthogroup6235	125(1):A23(1):Fus2(1):CB3(1):A13(1):A28(1):PG(1):fo47(1):4287(1)
1078	BFJ65_g94	g795		111	9	contig_1_pilon			Yes		2561547	2561974	C	orthogroup6213	125(1):A23(1):Fus2(1):CB3(1):A13(1):A28(1):PG(1):fo47(1):4287(1)
1079	BFJ65_g12863	g11831		111	9	contig_8_pilon					2299504	2300583	C	orthogroup6768	125(1):A23(1):Fus2(1):CB3(1):A13(1):A28(1):PG(1):fo47(1):4287(1)
1080	BFJ65_g10037	g9136		111	22	contig_6_pilon					1767792	1769309	C	orthogroup7755	125(1):A23(1):Fus2(1):CB3(1):A13(1):A28(1):PG(1):fo47(1):4287(1)
1081	BFJ65_g8758	g7764		111	2	contig_5_pilon					1927200	1933565	C	orthogroup877	125(2):A23(3):Fus2(2):CB3(1):A13(2):A28(2):PG(3):fo47(4):4287(4)
1082	BFJ65_g3636	g3050		111	34	contig_2_pilon					2876591	2880177	C	orthogroup6623	125(1):A23(1):Fus2(1):CB3(1):A13(1):A28(1):PG(1):fo47(1):4287(1)
1083	BFJ65_g5532	g5062		111	16	contig_3_pilon			Yes		3551028	3551556	C	orthogroup9380	125(1):A23(1):Fus2(1):CB3(1):A13(1):A28(1):PG(1):fo47(1):4287(1)
1084	BFJ65_g4129	g2897		111	15	contig_2_pilon			Yes		2394203	2394717	C	orthogroup6176	125(1):A23(1):Fus2(1):CB3(1):A13(1):A28(1):PG(1):fo47(1):4287(1)
1085	BFJ65_g7711	g5864		111	23	contig_4_pilon					873274	873931	C	orthogroup8574	125(1):A23(1):Fus2(1):CB3(1):A13(1):A28(1):PG(1):fo47(1):4287(1)
1086	BFJ65_g4789	g4263		110	12	contig_3_pilon				CAZY	875206	877032	C	orthogroup9769	125(1):A23(1):Fus2(1):CB3(1):A13(1):A28(1):PG(1):fo47(1):4287(1)
1087	BFJ65_g15282	g14189		110	18	contig_11_pilon			Yes		699643	700146	C	orthogroup4206	125(1):A23(1):Fus2(1):CB3(1):A13(1):A28(1):PG(1):fo47(2):4287(2)
1088	BFJ65_g13752	g12690		110	2	contig_9_pilon	Yes			CAZY	1478095	1479309	C	orthogroup271	125(5):A23(5):Fus2(5):CB3(5):A13(5):A28(5):PG(4):fo47(5):4287(5)
1089	BFJ65_g7033	g6673		110	8	contig_4_pilon					3500961	3502671	C	orthogroup252	125(5):A23(5):Fus2(5):CB3(5):A13(5):A28(5):PG(5):fo47(5):4287(5)
1090	BFJ65_g16231	g15118		110	17	contig_13_pilon			Yes		371800	372565	C	orthogroup7867	125(1):A23(1):Fus2(1):CB3(1):A13(1):A28(1):PG(1):fo47(1):4287(1)
1091	BFJ65_g12819	g11415		110	8	contig_8_pilon			Yes		990243	990518	C	orthogroup7302	125(1):A23(1):Fus2(1):CB3(1):A13(1):A28(1):PG(1):fo47(1):4287(1)
1092	BFJ65_g11566	g10587		110	11	contig_7_pilon					2308068	2309306	C	orthogroup7964	125(1):A23(1):Fus2(1):CB3(1):A13(1):A28(1):PG(1):fo47(1):4287(1)
1093	BFJ65_g18608	g17052		110	27	contig_20_pilon			Yes		358279	359088	LS	orthogroup2287	125(1):A23(1):Fus2(1):CB3(1):A13(3):A28(2):PG(0):fo47(1):4287(3)
1094	BFJ65_g9116	g8277		110	28	contig_5_pilon					3564545	3566638	C	orthogroup38	125(16):A23(16):Fus2(16):CB3(16):A13(16):A28(17):PG(16):fo47(22):4287(22)
1095	BFJ65_g1244	g1423		110	13	contig_1_pilon					4593945	4595415	C	orthogroup615	125(2):A23(1):Fus2(2):CB3(2):A13(2):A28(2):PG(2):fo47(9):4287(6)
1096	BFJ65_g6064	g6268		109	24	contig_4_pilon					2140120	2141689	C	orthogroup8408	125(1):A23(1):Fus2(1):CB3(1):A13(1):A28(1):PG(1):fo47(1):4287(1)
1097	BFJ65_g4430	g4344		109	16	contig_3_pilon					1147193	1148921	C	orthogroup2346	125(1):A23(1):Fus2(1):CB3(1):A13(1):A28(1):PG(1):fo47(3):4287(3)
1098	BFJ65_g5723	g5277		109	25	contig_3_pilon					4258133	4258969	C	orthogroup9700	125(1):A23(1):Fus2(1):CB3(1):A13(1):A28(1):PG(1):fo47(1):4287(1)
1099	BFJ65_g17205	g15837		109	26	contig_15_pilon					179036	180385	C	orthogroup264	125(5):A23(5):Fus2(5):CB3(5):A13(5):A28(5):PG(5):fo47(5):4287(4)
1100	BFJ65_g14059	g12646		109	17	contig_9_pilon	Yes			CAZY	1362439	1363316	C	orthogroup286	125(4):A23(4):Fus2(6):CB3(6):A13(4):A28(5):PG(6):fo47(4):4287(4)
1101	BFJ65_g1210	g1092		109	7	contig_1_pilon					3518334	3519640	C	orthogroup874	125(2):A23(2):Fus2(2):CB3(2):A13(2):A28(2):PG(2):fo47(5):4287(4)
1102	BFJ65_g8470	g7348		109	16	contig_5_pilon	Yes			CAZY	542607	543593	C	orthogroup315	125(5):A23(5):Fus2(6):CB3(4):A13(4):A28(4):PG(4):fo47(4):4287(4)
1103	BFJ65_g5984	g4902		109	8	contig_3_pilon					3006896	3008544	C	orthogroup4899	125(1):A23(1):Fus2(1):CB3(1):A13(1):A28(1):PG(1):fo47(1):4287(2)
1104	BFJ65_g4392	g4660		108	31	contig_3_pilon					2196622	2199223	C	orthogroup7899	125(1):A23(1):Fus2(1):CB3(1):A13(1):A28(1):PG(1):fo47(1):4287(1)
1105	BFJ65_g6205	g6455		108	22	contig_4_pilon					2755896	2758664	C	orthogroup1206	125(1):A23(1):Fus2(1):CB3(1):A13(1):A28(1):PG(1):fo47(6):4287(6)
1106	BFJ65_g6339	g6144		108	10	contig_4_pilon					1713711	1715078	C	orthogroup1354	125(2):A23(2):Fus2(2):CB3(2):A13(2):A28(2):PG(2):fo47(2):4287(2)
1107	BFJ65_g443	g713		108	4	contig_1_pilon					2292204	2294872	C	orthogroup4264	125(1):A23(1):Fus2(1):CB3(1):A13(1):A28(1):PG(1):fo47(2):4287(2)
1108	BFJ65_g2741	g3494		108	19	contig_2_pilon				Transposon	4106606	4109194	C	orthogroup2267	125(1):A23(1):Fus2(1):CB3(1):A13(1):A28(1):PG(1):fo47(4):4287(3)
1109	BFJ65_g2795	g2826		108	23	contig_2_pilon					2156614	2159171	C	orthogroup1208	125(2):A23(2):Fus2(2):CB3(2):A13(2):A28(2):PG(2):fo47(3):4287(2)
1110	BFJ65_g673	g476		108	5	contig_1_pilon					1497797	1500063	C	orthogroup261	125(3):A23(3):Fus2(3):CB3(5):A13(10):A28(4):PG(5):fo47(7):4287(5)
1111	BFJ65_g11249	g10125		108	21	contig_7_pilon					787199	789208	C	orthogroup7347	125(1):A23(1):Fus2(1):CB3(1):A13(1):A28(1):PG(1):fo47(1):4287(1)
1112	BFJ65_g6814	g5850		108	4	contig_4_pilon					837412	839086	C	orthogroup8566	125(1):A23(1):Fus2(1):CB3(1):A13(1):A28(1):PG(1):fo47(1):4287(1)
1113	BFJ65_g7285	g6174		108	17	contig_4_pilon			Yes		1799036	1799490	C	orthogroup9375	125(1):A23(1):Fus2(1):CB3(1):A13(1):A28(1):PG(1):fo47(1):4287(1)
1114	BFJ65_g7436	g6489		108	8	contig_4_pilon				Antismash	2912748	2914004	C	orthogroup2955	125(1):A23(1):Fus2(1):CB3(1):A13(1):A28(1):PG(1):fo47(2):4287(3)
1115	BFJ65_g7571	g6238		108	5	contig_4_pilon					2014167	2015479	C	orthogroup7918	125(1):A23(1):Fus2(1):CB3(1):A13(1):A28(1):PG(1):fo47(1):4287(1)
1116	BFJ65_g9236	g9349		107	3	contig_6_pilon					2469722	2472089	C	orthogroup478	125(3):A23(3):Fus2(3):CB3(3):A13(3):A28(3):PG(3):fo47(6):4287(5)
1117	BFJ65_g13153	g12722		107	12	contig_9_pilon					1559736	1560489	C	orthogroup7139	125(1):A23(1):Fus2(1):CB3(1):A13(1):A28(1):PG(1):fo47(1):4287(1)
1118	BFJ65_g1126	g1596		107	3	contig_1_pilon					5166340	5166812	C	orthogroup11463	125(1):A23(1):Fus2(1):CB3(1):A13(1):A28(0):PG(1):fo47(1):4287(1)
1119	BFJ65_g10077	g9695		107	19	contig_6_pilon					3587588	3589479	C	orthogroup164	125(6):A23(7):Fus2(6):CB3(7):A13(7):A28(8):PG(5):fo47(5):4287(6)
1120	BFJ65_g6904	g5874		107	17	contig_4_pilon			Yes		899522	900293	C	orthogroup3865	125(1):A23(1):Fus2(1):CB3(1):A13(1):A28(1):PG(1):fo47(2):4287(2)
1121	BFJ65_g5348	g4836		107	16	contig_3_pilon					2794985	2795369	C	orthogroup11150	125(1):A23(1):Fus2(1):CB3(1):A13(1):A28(1):PG(1):fo47(1):4287(1)
1122	BFJ65_g8663	g8043		107	2	contig_5_pilon				CAZY	2866378	2867979	C	orthogroup6758	125(1):A23(1):Fus2(1):CB3(1):A13(1):A28(1):PG(1):fo47(1):4287(1)
1123	BFJ65_g5600	g4529		107	5	contig_3_pilon	Yes				1760695	1761870	C	orthogroup6594	125(1):A23(1):Fus2(1):CB3(1):A13(1):A28(1):PG(1):fo47(1):4287(1)
1124	BFJ65_g1778	g2038		107	22	contig_1_pilon	Yes				6314528	6315974	C	orthogroup43	125(14):A23(14):Fus2(14):CB3(16):A13(14):A28(17):PG(16):fo47(19):4287(16)
1125	BFJ65_g1805	g462		107	23	contig_1_pilon					1429568	1436013	C	orthogroup3687	125(1):A23(1):Fus2(1):CB3(1):A13(1):A28(1):PG(1):fo47(2):4287(2)
1126	BFJ65_g17689	g16310		107	23	contig_16_pilon					519999	521468	PS	orthogroup3026	125(2):A23(2):Fus2(2):CB3(1):A13(1):A28(1):PG(1):fo47(1):4287(1)
1127	BFJ65_g4253	g4874		106	4	contig_3_pilon					2937376	2939042	C	orthogroup278	125(4):A23(4):Fus2(4):CB3(4):A13(3):A28(5):PG(4):fo47(8):4287(7)
1128	BFJ65_g4918	g5341		106	6	contig_3_pilon			Yes		4455465	4456496	C	orthogroup2808	125(1):A23(1):Fus2(1):CB3(1):A13(1):A28(1):PG(1):fo47(3):4287(2)
1129	BFJ65_g6708	g7105		106	10	contig_4_pilon				Antismash	4703570	4704847	C	orthogroup217	125(4):A23(4):Fus2(4):CB3(6):A13(9):A28(9):PG(4):fo47(6):4287(3)
1130	BFJ65_g8434	g8107		106	10	contig_5_pilon					3045126	3046736	C	orthogroup126	125(8):A23(8):Fus2(8):CB3(8):A13(9):A28(7):PG(6):fo47(6):4287(8)
1131	BFJ65_g18653	g17157		106	16	contig_21_pilon		Yes			258592	260055	PS	orthogroup189	125(8):A23(10):Fus2(8):CB3(4):A13(5):A28(6):PG(4):fo47(5):4287(4)
1132	BFJ65_g6975	g6658		106	13	contig_4_pilon					3458251	3458948	C	orthogroup5663	125(1):A23(1):Fus2(1):CB3(1):A13(1):A28(1):PG(1):fo47(1):4287(1)
1133	BFJ65_g8613	g7512		106	12	contig_5_pilon			Yes		1062663	1063062	C	orthogroup9676	125(1):A23(1):Fus2(1):CB3(1):A13(1):A28(1):PG(1):fo47(1):4287(1)
1134	BFJ65_g4751	g4919		106	12	contig_3_pilon					3065459	3066864	C	orthogroup1023	125(1):A23(1):Fus2(1):CB3(1):A13(1):A28(1):PG(1):fo47(7):4287(7)
1135	BFJ65_g1730	g656		106	11	contig_1_pilon					2119684	2121494	C	orthogroup97	125(4):A23(4):Fus2(4):CB3(9):A13(8):A28(12):PG(7):fo47(11):4287(19)
1136	BFJ65_g4201	g3582		106	13	contig_2_pilon			Yes		4407941	4408314	C	orthogroup9681	125(1):A23(1):Fus2(1):CB3(1):A13(1):A28(1):PG(1):fo47(1):4287(1)
1137	BFJ65_g6080	g6333		105	44	contig_4_pilon					2363907	2364827	C	orthogroup10760	125(1):A23(1):Fus2(1):CB3(1):A13(1):A28(1):PG(1):fo47(1):4287(1)
1138	BFJ65_g2340	g2773		105	9	contig_2_pilon					1983928	1984995	C	orthogroup7439	125(1):A23(1):Fus2(1):CB3(1):A13(1):A28(1):PG(1):fo47(1):4287(1)
1139	BFJ65_g2393	g2348		105	3	contig_2_pilon					738272	738696	C	orthogroup3747	125(1):A23(1):Fus2(1):CB3(1):A13(1):A28(1):PG(1):fo47(2):4287(2)
1140	BFJ65_g17226	g15893		105	43	contig_15_pilon	Yes				311633	312511	C	orthogroup8810	125(1):A23(1):Fus2(1):CB3(1):A13(1):A28(1):PG(1):fo47(1):4287(1)
1141	BFJ65_g11038	g10413		105	18	contig_7_pilon			Yes		1747521	1748586	C	orthogroup163	125(5):A23(5):Fus2(5):CB3(5):A13(5):A28(5):PG(5):fo47(9):4287(13)
1142	BFJ65_g1066	g751		105	8	contig_1_pilon			Yes		2430596	2431247	C	orthogroup6236	125(1):A23(1):Fus2(1):CB3(1):A13(1):A28(1):PG(1):fo47(1):4287(1)
1143	BFJ65_g17391	g15902		105	35	contig_15_pilon	Yes			CAZY	332470	333516	C	orthogroup1469	125(2):A23(2):Fus2(2):CB3(2):A13(2):A28(2):PG(2):fo47(2):4287(2)
1144	BFJ65_g3765	g3486		105	7	contig_2_pilon					4071341	4072162	C	orthogroup10145	125(1):A23(1):Fus2(1):CB3(1):A13(1):A28(1):PG(1):fo47(1):4287(1)
1145	BFJ65_g3802	g3415		105	12	contig_2_pilon					3860166	3862955	C	orthogroup1574	125(1):A23(1):Fus2(1):CB3(1):A13(1):A28(1):PG(1):fo47(5):4287(5)
1146	BFJ65_g7506	g6053		105	7	contig_4_pilon			Yes		1475685	1476614	C	orthogroup2302	125(1):A23(1):Fus2(1):CB3(1):A13(1):A28(1):PG(1):fo47(3):4287(3)
1147	BFJ65_g7537	g6557		105	7	contig_4_pilon					3136797	3139120	C	orthogroup1080	125(2):A23(2):Fus2(2):CB3(2):A13(3):A28(2):PG(2):fo47(3):4287(2)
1148	BFJ65_g4206	g3587		105	5	contig_2_pilon			Yes		4418745	4419224	C	orthogroup9686	125(1):A23(1):Fus2(1):CB3(1):A13(1):A28(1):PG(1):fo47(1):4287(1)
1149	BFJ65_g6157	g6317		104	13	contig_4_pilon					2296094	2298472	C	orthogroup1320	125(1):A23(1):Fus2(1):CB3(1):A13(1):A28(1):PG(1):fo47(8):4287(4)
1150	BFJ65_g16015	g14553		104	6	contig_12_pilon	Yes			CAZY	511837	513055	C	orthogroup458	125(3):A23(3):Fus2(3):CB3(3):A13(3):A28(3):PG(3):fo47(6):4287(6)
1151	BFJ65_g2783	g3579		104	24	contig_2_pilon				Transposon	4401741	4402559	C	orthogroup9679	125(1):A23(1):Fus2(1):CB3(1):A13(1):A28(1):PG(1):fo47(1):4287(1)
1152	BFJ65_g8195	g7756		104	9	contig_5_pilon					1896607	1898852	C	orthogroup594	125(3):A23(3):Fus2(3):CB3(3):A13(3):A28(3):PG(3):fo47(4):4287(4)
1153	BFJ65_g6491	g6247		104	7	contig_4_pilon					2072026	2074186	C	orthogroup8414	125(1):A23(1):Fus2(1):CB3(1):A13(1):A28(1):PG(1):fo47(1):4287(1)
1154	BFJ65_g12392	g11642		104	6	contig_8_pilon					1674569	1676629	C	orthogroup3646	125(1):A23(1):Fus2(1):CB3(1):A13(1):A28(1):PG(1):fo47(2):4287(2)
1155	BFJ65_g11809	g10170		104	8	contig_7_pilon					943989	944823	C	orthogroup11012	125(1):A23(1):Fus2(1):CB3(1):A13(1):A28(1):PG(1):fo47(1):4287(1)
1156	BFJ65_g9827	g9384		104	7	contig_6_pilon					2587076	2587963	C	orthogroup8161	125(1):A23(1):Fus2(1):CB3(1):A13(1):A28(1):PG(1):fo47(1):4287(1)
1157	BFJ65_g9888	g8819		104	11	contig_6_pilon	Yes			CAZY	732085	734080	C	orthogroup513	125(3):A23(4):Fus2(3):CB3(3):A13(3):A28(3):PG(3):fo47(4):4287(5)
1158	BFJ65_g8748	CUFF_8790_1_248		104	24	contig_5_pilon					659041	659253	C	orthogroup9192	125(1):A23(1):Fus2(1):CB3(1):A13(1):A28(1):PG(1):fo47(1):4287(1)
1159	BFJ65_g16616	g15221		104	19	contig_13_pilon					607201	608873	C	orthogroup8	125(43):A23(45):Fus2(43):CB3(41):A13(45):A28(41):PG(44):fo47(46):4287(45)
1160	BFJ65_g10647	g9186		104	15	contig_6_pilon			Yes		1926608	1927371	C	orthogroup11794	125(1):A23(1):Fus2(1):CB3(1):A13(1):A28(1):PG(1):fo47(1):4287(0)
1161	BFJ65_g14494	g13579		104	15	contig_10_pilon		Yes			824412	826288	PS	orthogroup237	125(8):A23(5):Fus2(6):CB3(3):A13(4):A28(3):PG(4):fo47(7):4287(7)
1162	BFJ65_g2263	g2940		103	3	contig_2_pilon			Yes		2560023	2560765	C	orthogroup10611	125(1):A23(1):Fus2(1):CB3(1):A13(1):A28(1):PG(1):fo47(1):4287(1)
1163	BFJ65_g13582	g13060		103	20	contig_9_pilon				Antismash	2389653	2390987	C	orthogroup10675	125(1):A23(1):Fus2(1):CB3(1):A13(1):A28(1):PG(1):fo47(1):4287(1)
1164	BFJ65_g6371	g6623		103	7	contig_4_pilon			Yes		3348123	3349149	C	orthogroup2778	125(1):A23(1):Fus2(1):CB3(1):A13(1):A28(1):PG(1):fo47(2):4287(3)
1165	BFJ65_g9558	g9236		103	9	contig_6_pilon					2098937	2100247	C	orthogroup2013	125(1):A23(1):Fus2(1):CB3(1):A13(1):A28(1):PG(1):fo47(4):4287(4)
1166	BFJ65_g13615	g12583		103	1	contig_9_pilon					1165606	1167238	C	orthogroup5383	125(1):A23(1):Fus2(1):CB3(1):A13(1):A28(1):PG(1):fo47(1):4287(1)
1167	BFJ65_g16737	g15420		103	45	contig_13_pilon					1177884	1179925	C	orthogroup256	125(5):A23(5):Fus2(5):CB3(5):A13(5):A28(5):PG(5):fo47(5):4287(5)
1168	BFJ65_g8931	g7782		103	17	contig_5_pilon					1993366	1994094	C	orthogroup6751	125(1):A23(1):Fus2(1):CB3(1):A13(1):A28(1):PG(1):fo47(1):4287(1)
1169	BFJ65_g10337	g8968		103	10	contig_6_pilon					1145214	1146504	C	orthogroup2322	125(1):A23(1):Fus2(1):CB3(1):A13(1):A28(1):PG(1):fo47(3):4287(3)
1170	BFJ65_g18393	g16776		103	36	contig_19_pilon				Antismash	2925	3737	PS	orthogroup12307	125(1):A23(1):Fus2(3):CB3(0):A13(0):A28(1):PG(0):fo47(0):4287(1)
1171	BFJ65_g5850	g5142		103	6	contig_3_pilon			Yes		3809160	3809741	C	orthogroup11518	125(1):A23(1):Fus2(1):CB3(1):A13(1):A28(1):PG(1):fo47(1):4287(0)
1172	BFJ65_g17847	g16212		103	36	contig_16_pilon				Antismash	230423	231235	PS	orthogroup12307	125(1):A23(1):Fus2(3):CB3(0):A13(0):A28(1):PG(0):fo47(0):4287(1)
1173	BFJ65_g14460	g13643		102	13	contig_10_pilon			Yes		1096537	1096796	PS	orthogroup11846	125(3):A23(2):Fus2(2):CB3(0):A13(0):A28(1):PG(0):fo47(0):4287(0)
1174	BFJ65_g18635	g17180		102	36	contig_21_pilon				Antismash	324902	325714	PS	orthogroup12307	125(1):A23(1):Fus2(3):CB3(0):A13(0):A28(1):PG(0):fo47(0):4287(1)
1175	BFJ65_g4654	g4486		102	7	contig_3_pilon					1606131	1607307	C	orthogroup6563	125(1):A23(1):Fus2(1):CB3(1):A13(1):A28(1):PG(1):fo47(1):4287(1)
1176	BFJ65_g589	g1576		102	6	contig_1_pilon					5111082	5112246	C	orthogroup6905	125(1):A23(1):Fus2(1):CB3(1):A13(1):A28(1):PG(1):fo47(1):4287(1)
1177	BFJ65_g9574	g8967		102	19	contig_6_pilon			Yes		1140810	1141556	C	orthogroup5738	125(1):A23(1):Fus2(1):CB3(1):A13(1):A28(1):PG(1):fo47(1):4287(1)
1178	BFJ65_g11311	g10407		102	14	contig_7_pilon			Yes		1724778	1725529	C	orthogroup3492	125(1):A23(1):Fus2(1):CB3(1):A13(1):A28(1):PG(1):fo47(2):4287(2)
1179	BFJ65_g1267	g502		102	12	contig_1_pilon			Yes		1573635	1574270	C	orthogroup3952	125(1):A23(1):Fus2(1):CB3(1):A13(1):A28(1):PG(1):fo47(2):4287(2)
1180	BFJ65_g13848	g13020		102	18	contig_9_pilon	Yes				2296039	2296602	C	orthogroup10560	125(1):A23(1):Fus2(1):CB3(1):A13(1):A28(1):PG(1):fo47(1):4287(1)
1181	BFJ65_g3354	g2485		102	8	contig_2_pilon					1139211	1140400	C	orthogroup594	125(3):A23(3):Fus2(3):CB3(3):A13(3):A28(3):PG(3):fo47(4):4287(4)
1182	BFJ65_g5465	g4398		102	15	contig_3_pilon			Yes		1305663	1306565	C	orthogroup10620	125(1):A23(1):Fus2(1):CB3(1):A13(1):A28(1):PG(1):fo47(1):4287(1)
1183	BFJ65_g3703	g3038		102	4	contig_2_pilon					2832049	2833088	C	orthogroup2845	125(1):A23(1):Fus2(1):CB3(1):A13(1):A28(2):PG(1):fo47(2):4287(2)
1184	BFJ65_g1708	g1561		102	9	contig_1_pilon					5063672	5064742	C	orthogroup6896	125(1):A23(1):Fus2(1):CB3(1):A13(1):A28(1):PG(1):fo47(1):4287(1)
1185	BFJ65_g1826	g857		102	5	contig_1_pilon					2753737	2754582	C	orthogroup4086	125(1):A23(1):Fus2(1):CB3(1):A13(1):A28(1):PG(1):fo47(2):4287(2)
1186	BFJ65_g10393	g9590		102	9	contig_6_pilon			Yes		3203918	3204649	C	orthogroup4378	125(1):A23(1):Fus2(1):CB3(1):A13(1):A28(1):PG(1):fo47(2):4287(2)
1187	BFJ65_g10827	g10229		102	11	contig_7_pilon	Yes				1132525	1132941	C	orthogroup9024	125(1):A23(1):Fus2(1):CB3(1):A13(1):A28(1):PG(1):fo47(1):4287(1)
1188	BFJ65_g10446	g9848		102	15	contig_6_pilon					3997724	3998925	C	orthogroup10531	125(1):A23(1):Fus2(1):CB3(1):A13(1):A28(1):PG(1):fo47(1):4287(1)
1189	BFJ65_g15072	NS_00056		102	145	contig_10_pilon			Yes		206732	206967	PS
1190	BFJ65_g9173	g8255		102	7	contig_5_pilon					3491076	3491937	C	orthogroup6767	125(1):A23(1):Fus2(1):CB3(1):A13(1):A28(1):PG(1):fo47(1):4287(1)
1191	BFJ65_g7689	g6518		102	12	contig_4_pilon					3022150	3023919	C	orthogroup9439	125(1):A23(1):Fus2(1):CB3(1):A13(1):A28(1):PG(1):fo47(1):4287(1)
1192	BFJ65_g10659	g10112		101	27	contig_7_pilon					744560	745706	C	orthogroup3575	125(1):A23(1):Fus2(1):CB3(1):A13(1):A28(1):PG(1):fo47(2):4287(2)
1193	BFJ65_g7131	g5752		101	28	contig_4_pilon	Yes				557274	557905	C	orthogroup860	125(2):A23(2):Fus2(2):CB3(2):A13(2):A28(2):PG(2):fo47(5):4287(5)
1194	BFJ65_g1452	g1289		101	8	contig_1_pilon			Yes		4144943	4145681	C	orthogroup9984	125(1):A23(1):Fus2(1):CB3(1):A13(1):A28(1):PG(1):fo47(1):4287(1)
1195	BFJ65_g3261	g3806		101	17	contig_2_pilon					4967611	4968381	C	orthogroup4762	125(1):A23(1):Fus2(1):CB3(1):A13(1):A28(2):PG(1):fo47(1):4287(1)
1196	BFJ65_g8236	g7457		101	4	contig_5_pilon				Antismash	873369	874918	C	orthogroup3855	125(1):A23(1):Fus2(1):CB3(1):A13(1):A28(1):PG(1):fo47(2):4287(2)
1197	BFJ65_g16430	g15030		101	15	contig_13_pilon					159273	160349	C	orthogroup2559	125(1):A23(1):Fus2(1):CB3(2):A13(1):A28(2):PG(1):fo47(2):4287(2)
1198	BFJ65_g7701	g6527		101	2	contig_4_pilon			Yes		3047963	3048765	C	orthogroup9434	125(1):A23(1):Fus2(1):CB3(1):A13(1):A28(1):PG(1):fo47(1):4287(1)
1199	BFJ65_g12265	g11765		101	15	contig_8_pilon					2099805	2101291	C	orthogroup2837	125(1):A23(1):Fus2(1):CB3(1):A13(1):A28(1):PG(1):fo47(2):4287(3)
1200	BFJ65_g11180	g10548		101	27	contig_7_pilon					2196900	2197671	C	orthogroup7988	125(1):A23(1):Fus2(1):CB3(1):A13(1):A28(1):PG(1):fo47(1):4287(1)
1201	BFJ65_g1404	CUFF_3579_1_1594		101	17	contig_1_pilon	Yes		Yes		4230765	4231014	C	orthogroup11281	125(1):A23(1):Fus2(1):CB3(1):A13(1):A28(1):PG(1):fo47(1):4287(1)
1202	BFJ65_g1549	g1528		101	20	contig_1_pilon				CAZY	4942547	4944351	C	orthogroup5073	125(1):A23(1):Fus2(1):CB3(1):A13(1):A28(1):PG(1):fo47(2):4287(1)
1203	BFJ65_g10432	g8999		101	0	contig_6_pilon					1280028	1283129	C	orthogroup673	125(2):A23(2):Fus2(2):CB3(1):A13(1):A28(1):PG(1):fo47(15):4287(2)
1204	BFJ65_g12980	g11906		101	12	contig_8_pilon	Yes		Yes		2556299	2556961	C	orthogroup321	125(4):A23(4):Fus2(4):CB3(4):A13(3):A28(4):PG(4):fo47(4):4287(9)
1205	BFJ65_g2018	g1025		101	8	contig_1_pilon					3299221	3300035	C	orthogroup3974	125(1):A23(1):Fus2(1):CB3(1):A13(1):A28(1):PG(1):fo47(2):4287(2)
1206	BFJ65_g5929	g5263		101	3	contig_3_pilon	Yes			CAZY	4221177	4224381	C	orthogroup49	125(12):A23(12):Fus2(13):CB3(14):A13(15):A28(14):PG(13):fo47(15):4287(16)
1207	BFJ65_g7684	g6375		101	10	contig_4_pilon	Yes		Yes		2480624	2481415	C	orthogroup8623	125(1):A23(1):Fus2(1):CB3(1):A13(1):A28(1):PG(1):fo47(1):4287(1)
1208	BFJ65_g8588	g7166		100	3	contig_5_pilon					53770	54473	C	orthogroup3800	125(1):A23(1):Fus2(1):CB3(1):A13(1):A28(1):PG(1):fo47(2):4287(2)
1209	BFJ65_g15662	g14512		100	50	contig_12_pilon					403201	404239	C	orthogroup8805	125(1):A23(1):Fus2(1):CB3(1):A13(1):A28(1):PG(1):fo47(1):4287(1)
1210	BFJ65_g4492	g4521		100	8	contig_3_pilon					1719960	1723159	C	orthogroup257	125(4):A23(4):Fus2(4):CB3(5):A13(6):A28(5):PG(4):fo47(7):4287(6)
1211	BFJ65_g6418	g6200		100	12	contig_4_pilon					1920980	1922103	C	orthogroup573	125(3):A23(3):Fus2(3):CB3(3):A13(3):A28(4):PG(4):fo47(4):4287(2)
1212	BFJ65_g2668	g2526		100	13	contig_2_pilon					1260475	1261042	C	orthogroup10942	125(1):A23(1):Fus2(1):CB3(1):A13(1):A28(1):PG(1):fo47(1):4287(1)
1213	BFJ65_g9584	g9091		100	20	contig_6_pilon					1606457	1608297	C	orthogroup254	125(5):A23(5):Fus2(5):CB3(5):A13(5):A28(5):PG(5):fo47(5):4287(5)
1214	BFJ65_g4812	g4925		100	12	contig_3_pilon					3085383	3085901	C	orthogroup4170	125(1):A23(1):Fus2(1):CB3(1):A13(1):A28(1):PG(1):fo47(2):4287(2)
1215	BFJ65_g9659	g9343		100	9	contig_6_pilon					2447691	2448305	C	orthogroup4812	125(1):A23(1):Fus2(1):CB3(1):A13(1):A28(1):PG(1):fo47(2):4287(1)
1216	BFJ65_g944	g1656		100	8	contig_1_pilon					5320468	5321550	C	orthogroup6948	125(1):A23(1):Fus2(1):CB3(1):A13(1):A28(1):PG(1):fo47(1):4287(1)
1217	BFJ65_g603	g779		100	11	contig_1_pilon					2527903	2529346	C	orthogroup6224	125(1):A23(1):Fus2(1):CB3(1):A13(1):A28(1):PG(1):fo47(1):4287(1)
1218	BFJ65_g3148	g2881		100	17	contig_2_pilon			Yes		2344827	2345237	C	orthogroup2359	125(1):A23(1):Fus2(1):CB3(1):A13(1):A28(1):PG(1):fo47(3):4287(3)
1219	BFJ65_g5467	g4396		100	8	contig_3_pilon					1299615	1300674	C	orthogroup10618	125(1):A23(1):Fus2(1):CB3(1):A13(1):A28(1):PG(1):fo47(1):4287(1)
1220	BFJ65_g8182	g7476		100	5	contig_5_pilon				Transposon	943781	944660	C	orthogroup2214	125(2):A23(2):Fus2(2):CB3(1):A13(1):A28(1):PG(1):fo47(1):4287(3)
1221	BFJ65_g1882	g1217		100	4	contig_1_pilon			Yes		3885173	3885704	C	orthogroup3454	125(1):A23(1):Fus2(1):CB3(1):A13(1):A28(1):PG(1):fo47(2):4287(2)
1222	BFJ65_g3586	g2399		99	18	contig_2_pilon					892131	893948	C	orthogroup10494	125(1):A23(1):Fus2(1):CB3(1):A13(1):A28(1):PG(1):fo47(1):4287(1)
1223	BFJ65_g481	g590		99	17	contig_1_pilon			Yes		1867184	1867593	C	orthogroup3119	125(1):A23(1):Fus2(1):CB3(1):A13(1):A28(1):PG(1):fo47(1):4287(4)
1224	BFJ65_g2172	g1600		99	8	contig_1_pilon					5174137	5175144	C	orthogroup6919	125(1):A23(1):Fus2(1):CB3(1):A13(1):A28(1):PG(1):fo47(1):4287(1)
1225	BFJ65_g499	g1512		99	3	contig_1_pilon			Yes		4871567	4872467	C	orthogroup5585	125(1):A23(1):Fus2(1):CB3(1):A13(1):A28(1):PG(1):fo47(1):4287(1)
1226	BFJ65_g4948	g4286		99	6	contig_3_pilon					941300	942971	C	orthogroup3015	125(1):A23(1):Fus2(1):CB3(1):A13(1):A28(1):PG(1):fo47(2):4287(3)
1227	BFJ65_g11192	g10448		99	18	contig_7_pilon					1864654	1866086	C	orthogroup2861	125(1):A23(1):Fus2(2):CB3(1):A13(2):A28(1):PG(2):fo47(1):4287(1)
1228	BFJ65_g11225	g10403		99	5	contig_7_pilon					1714006	1715798	C	orthogroup6849	125(1):A23(1):Fus2(1):CB3(1):A13(1):A28(1):PG(1):fo47(1):4287(1)
1229	BFJ65_g9889	g8818		99	35	contig_6_pilon	Yes		Yes		730829	731313	C	orthogroup1452	125(2):A23(2):Fus2(2):CB3(2):A13(2):A28(2):PG(2):fo47(2):4287(2)
1230	BFJ65_g5119	g4592		99	12	contig_3_pilon					1977893	1978311	C	orthogroup11584	125(1):A23(1):Fus2(1):CB3(1):A13(1):A28(1):PG(1):fo47(1):4287(0)
1231	BFJ65_g3212	g2336		99	11	contig_2_pilon					715679	716777	C	orthogroup956	125(2):A23(2):Fus2(2):CB3(2):A13(2):A28(2):PG(2):fo47(4):4287(4)
1232	BFJ65_g3305	g2760		99	16	contig_2_pilon					1957704	1958901	C	orthogroup7448	125(1):A23(1):Fus2(1):CB3(1):A13(1):A28(1):PG(1):fo47(1):4287(1)
1233	BFJ65_g1300	g267		99	12	contig_1_pilon			Yes		766562	767421	C	orthogroup6189	125(1):A23(1):Fus2(1):CB3(1):A13(1):A28(1):PG(1):fo47(1):4287(1)
1234	BFJ65_g5608	g5081		99	6	contig_3_pilon					3618174	3619336	C	orthogroup9387	125(1):A23(1):Fus2(1):CB3(1):A13(1):A28(1):PG(1):fo47(1):4287(1)
1235	BFJ65_g5715	g4855		99	6	contig_3_pilon					2860099	2861006	C	orthogroup8779	125(1):A23(1):Fus2(1):CB3(1):A13(1):A28(1):PG(1):fo47(1):4287(1)
1236	BFJ65_g8888	g7465		99	7	contig_5_pilon					897125	898718	C	orthogroup2205	125(1):A23(2):Fus2(2):CB3(1):A13(1):A28(2):PG(1):fo47(2):4287(2)
1237	BFJ65_g7419	g6272		99	6	contig_4_pilon				CAZY	2152661	2155911	C	orthogroup1647	125(1):A23(1):Fus2(1):CB3(1):A13(1):A28(1):PG(1):fo47(4):4287(6)
1238	BFJ65_g5844	g5494		99	48	contig_3_pilon	Yes				4884359	4885814	C	orthogroup6453	125(1):A23(1):Fus2(1):CB3(1):A13(1):A28(1):PG(1):fo47(1):4287(1)
1239	BFJ65_g4066	g2620		99	5	contig_2_pilon					1537666	1538457	C	orthogroup5836	125(1):A23(1):Fus2(1):CB3(1):A13(1):A28(1):PG(1):fo47(1):4287(1)
1240	BFJ65_g4228	g3322		99	5	contig_2_pilon					3584474	3585569	C	orthogroup5398	125(1):A23(1):Fus2(1):CB3(1):A13(1):A28(1):PG(1):fo47(1):4287(1)
1241	BFJ65_g7802	g7677		98	27	contig_5_pilon					1626559	1627975	C	orthogroup989	125(2):A23(2):Fus2(2):CB3(3):A13(3):A28(3):PG(2):fo47(2):4287(2)
1242	BFJ65_g7820	g8151		98	8	contig_5_pilon					3153031	3155005	C	orthogroup1722	125(1):A23(2):Fus2(2):CB3(2):A13(2):A28(1):PG(4):fo47(1):4287(1)
1243	BFJ65_g4507	g4368		98	8	contig_3_pilon					1229175	1230163	C	orthogroup10320	125(1):A23(1):Fus2(1):CB3(1):A13(1):A28(1):PG(1):fo47(1):4287(1)
1244	BFJ65_g8198	g7755		98	11	contig_5_pilon			Yes		1894796	1895417	C	orthogroup5038	125(1):A23(1):Fus2(1):CB3(1):A13(1):A28(1):PG(1):fo47(2):4287(1)
1245	BFJ65_g428	g1411		98	22	contig_1_pilon					4543445	4544620	C	orthogroup6368	125(1):A23(1):Fus2(1):CB3(1):A13(1):A28(1):PG(1):fo47(1):4287(1)
1246	BFJ65_g799	g1698		98	16	contig_1_pilon					5447914	5448498	C	orthogroup7254	125(1):A23(1):Fus2(1):CB3(1):A13(1):A28(1):PG(1):fo47(1):4287(1)
1247	BFJ65_g854	g301		98	30	contig_1_pilon				Antismash	887186	888729	C	orthogroup677	125(3):A23(3):Fus2(3):CB3(3):A13(3):A28(3):PG(3):fo47(3):4287(3)
1248	BFJ65_g8408	g7626		98	14	contig_5_pilon					1460577	1462002	C	orthogroup1203	125(1):A23(1):Fus2(1):CB3(1):A13(1):A28(1):PG(1):fo47(6):4287(6)
1249	BFJ65_g5120	g4593		98	13	contig_3_pilon					1978713	1980216	C	orthogroup8654	125(1):A23(1):Fus2(1):CB3(1):A13(1):A28(1):PG(1):fo47(1):4287(1)
1250	BFJ65_g6878	g6310		98	5	contig_4_pilon					2277351	2279395	C	orthogroup4221	125(1):A23(1):Fus2(1):CB3(1):A13(1):A28(1):PG(1):fo47(2):4287(2)
1251	BFJ65_g3087	g3355		98	27	contig_2_pilon			Yes		3666445	3667337	C	orthogroup4427	125(1):A23(1):Fus2(1):CB3(1):A13(2):A28(1):PG(1):fo47(1):4287(1)
1252	BFJ65_g18769	g17204		98	38	contig_22_pilon			Yes		82971	83240	LS	orthogroup11897	125(1):A23(1):Fus2(1):CB3(0):A13(1):A28(1):PG(0):fo47(1):4287(2)
1253	BFJ65_g3881	g2811		98	6	contig_2_pilon					2112246	2114171	C	orthogroup3317	125(1):A23(1):Fus2(1):CB3(1):A13(1):A28(1):PG(1):fo47(2):4287(2)
1254	BFJ65_g1965	g1272		98	6	contig_1_pilon					4083252	4084400	C	orthogroup3984	125(1):A23(1):Fus2(1):CB3(1):A13(1):A28(1):PG(1):fo47(2):4287(2)
1255	BFJ65_g4069	g2623		98	21	contig_2_pilon					1546991	1547718	C	orthogroup5834	125(1):A23(1):Fus2(1):CB3(1):A13(1):A28(1):PG(1):fo47(1):4287(1)
1256	BFJ65_g2113	g742		98	26	contig_1_pilon			Yes		2407458	2407739	C	orthogroup6242	125(1):A23(1):Fus2(1):CB3(1):A13(1):A28(1):PG(1):fo47(1):4287(1)
1257	BFJ65_g2233	g2446		97	5	contig_2_pilon					1042049	1043866	C	orthogroup1216	125(2):A23(2):Fus2(2):CB3(2):A13(2):A28(2):PG(2):fo47(3):4287(2)
1258	BFJ65_g6086	g6335		97	7	contig_4_pilon			Yes		2370642	2371107	C	orthogroup10758	125(1):A23(1):Fus2(1):CB3(1):A13(1):A28(1):PG(1):fo47(1):4287(1)
1259	BFJ65_g7854	g7797		97	46	contig_5_pilon					2041182	2043066	C	orthogroup5	125(55):A23(53):Fus2(55):CB3(52):A13(55):A28(56):PG(52):fo47(65):4287(58)
1260	BFJ65_g6151	g6311		97	6	contig_4_pilon					2280371	2281470	C	orthogroup6364	125(1):A23(1):Fus2(1):CB3(1):A13(1):A28(1):PG(1):fo47(1):4287(1)
1261	BFJ65_g4917	g5340		97	7	contig_3_pilon			Yes		4451410	4452182	C	orthogroup6092	125(1):A23(1):Fus2(1):CB3(1):A13(1):A28(1):PG(1):fo47(1):4287(1)
1262	BFJ65_g17285	g16038		97	17	contig_15_pilon				Antismash	710239	711153	C	orthogroup5352	125(1):A23(1):Fus2(1):CB3(1):A13(1):A28(1):PG(1):fo47(1):4287(1)
1263	BFJ65_g5180	g4864		97	6	contig_3_pilon					2897025	2898598	C	orthogroup383	125(2):A23(2):Fus2(2):CB3(2):A13(2):A28(2):PG(2):fo47(11):4287(11)
1264	BFJ65_g11337	g9891		97	6	contig_7_pilon					43978	45423	C	orthogroup4	125(54):A23(52):Fus2(52):CB3(49):A13(52):A28(56):PG(49):fo47(80):4287(84)
1265	BFJ65_g8549	g8204		97	5	contig_5_pilon			Yes		3322134	3323125	C	orthogroup317	125(4):A23(4):Fus2(4):CB3(4):A13(4):A28(4):PG(4):fo47(6):4287(6)
1266	BFJ65_g8651	g7857		97	1	contig_5_pilon			Yes		2280462	2281321	C	orthogroup2916	125(1):A23(1):Fus2(1):CB3(1):A13(1):A28(1):PG(1):fo47(4):4287(1)
1267	BFJ65_g5856	g5148		97	18	contig_3_pilon			Yes		3832147	3832985	C	orthogroup7731	125(1):A23(1):Fus2(1):CB3(1):A13(1):A28(1):PG(1):fo47(1):4287(1)
1268	BFJ65_g6291	g5962		96	24	contig_4_pilon			Yes		1188051	1188512	C	orthogroup5524	125(1):A23(1):Fus2(1):CB3(1):A13(1):A28(1):PG(1):fo47(1):4287(1)
1269	BFJ65_g6394	g6889		96	10	contig_4_pilon			Yes		4097933	4098278	C	orthogroup9106	125(1):A23(1):Fus2(1):CB3(1):A13(1):A28(1):PG(1):fo47(1):4287(1)
1270	BFJ65_g12192	g11526		96	5	contig_8_pilon			Yes		1337894	1338491	C	orthogroup7550	125(1):A23(1):Fus2(1):CB3(1):A13(1):A28(1):PG(1):fo47(1):4287(1)
1271	BFJ65_g8090	g7915		96	3	contig_5_pilon					2450301	2452498	C	orthogroup192	125(5):A23(5):Fus2(5):CB3(4):A13(4):A28(4):PG(3):fo47(11):4287(12)
1272	BFJ65_g8122	g7884		96	7	contig_5_pilon					2346888	2348271	C	orthogroup124	125(6):A23(6):Fus2(6):CB3(6):A13(6):A28(6):PG(6):fo47(13):4287(14)
1273	BFJ65_g9597	g9154		96	24	contig_6_pilon					1825169	1827475	C	orthogroup7750	125(1):A23(1):Fus2(1):CB3(1):A13(1):A28(1):PG(1):fo47(1):4287(1)
1274	BFJ65_g6495	g6646		96	4	contig_4_pilon					3421446	3423176	C	orthogroup1878	125(2):A23(2):Fus2(2):CB3(1):A13(1):A28(1):PG(2):fo47(2):4287(2)
1275	BFJ65_g2876	g2806		96	3	contig_2_pilon					2095969	2097712	C	orthogroup6124	125(1):A23(1):Fus2(1):CB3(1):A13(1):A28(1):PG(1):fo47(1):4287(1)
1276	BFJ65_g6539	g6263		96	7	contig_4_pilon					2127189	2128325	C	orthogroup3817	125(1):A23(1):Fus2(1):CB3(1):A13(1):A28(1):PG(1):fo47(2):4287(2)
1277	BFJ65_g13750	g12414		96	7	contig_9_pilon					732922	734853	C	orthogroup1989	125(1):A23(1):Fus2(1):CB3(1):A13(2):A28(1):PG(1):fo47(3):4287(4)
1278	BFJ65_g15376	g14144		96	8	contig_11_pilon			Yes		591631	592086	C	orthogroup5070	125(1):A23(1):Fus2(1):CB3(1):A13(2):A28(1):PG(1):fo47(1):4287(1)
1279	BFJ65_g1325	g695		96	6	contig_1_pilon					2238574	2242388	C	orthogroup1372	125(2):A23(2):Fus2(2):CB3(2):A13(2):A28(2):PG(2):fo47(2):4287(2)
1280	BFJ65_g8751	g7769		96	5	contig_5_pilon					1953268	1954995	C	orthogroup3464	125(1):A23(1):Fus2(1):CB3(1):A13(1):A28(1):PG(1):fo47(2):4287(2)
1281	BFJ65_g18395	g16848		96	5	contig_19_pilon		Yes	Yes		218279	218896	PS	orthogroup981	125(6):A23(5):Fus2(5):CB3(0):A13(2):A28(1):PG(0):fo47(0):4287(3)
1282	BFJ65_g9716	g9431		96	15	contig_6_pilon					2703543	2704621	C	orthogroup2150	125(1):A23(1):Fus2(1):CB3(1):A13(2):A28(1):PG(1):fo47(3):4287(3)
1283	BFJ65_g10543	g9399		96	21	contig_6_pilon					2632194	2632807	C	orthogroup7421	125(1):A23(1):Fus2(1):CB3(1):A13(1):A28(1):PG(1):fo47(1):4287(1)
1284	BFJ65_g15769	g14796		96	21	contig_12_pilon	Yes			CAZY	1122394	1123411	C	orthogroup5050	125(1):A23(1):Fus2(1):CB3(2):A13(1):A28(1):PG(1):fo47(1):4287(1)
1285	BFJ65_g7826	g8157		95	10	contig_5_pilon					3170766	3173196	C	orthogroup2141	125(2):A23(2):Fus2(2):CB3(1):A13(1):A28(1):PG(1):fo47(2):4287(2)
1286	BFJ65_g7992	g7416		95	10	contig_5_pilon			Yes		769788	770339	C	orthogroup10047	125(1):A23(1):Fus2(1):CB3(1):A13(1):A28(1):PG(1):fo47(1):4287(1)
1287	BFJ65_g18134	g16663		95	8	contig_18_pilon	Yes			CAZY	182423	183750	LS	orthogroup959	125(2):A23(2):Fus2(2):CB3(2):A13(2):A28(2):PG(3):fo47(2):4287(5)
1288	BFJ65_g6436	g6163		95	4	contig_4_pilon					1759673	1760639	C	orthogroup9371	125(1):A23(1):Fus2(1):CB3(1):A13(1):A28(1):PG(1):fo47(1):4287(1)
1289	BFJ65_g4787	g4269		95	11	contig_3_pilon			Yes		893281	894017	C	orthogroup1645	125(2):A23(2):Fus2(2):CB3(2):A13(1):A28(2):PG(2):fo47(2):4287(2)
1290	BFJ65_g14643	g13355		95	22	contig_10_pilon					27960	28748	PS	orthogroup30	125(49):A23(30):Fus2(44):CB3(15):A13(20):A28(25):PG(4):fo47(0):4287(0)
1291	BFJ65_g657	g1558		95	5	contig_1_pilon					5057935	5059472	C	orthogroup6894	125(1):A23(1):Fus2(1):CB3(1):A13(1):A28(1):PG(1):fo47(1):4287(1)
1292	BFJ65_g9719	g8982		95	11	contig_6_pilon					1188517	1189611	C	orthogroup5746	125(1):A23(1):Fus2(1):CB3(1):A13(1):A28(1):PG(1):fo47(1):4287(1)
1293	BFJ65_g17790	g16205		95	43	contig_16_pilon				CAZY; Antismash	217387	218691	PS	orthogroup2440	125(2):A23(2):Fus2(2):CB3(1):A13(1):A28(1):PG(1):fo47(1):4287(2)
1294	BFJ65_g9848	g9375		95	31	contig_6_pilon				Antismash	2560775	2561826	C	orthogroup545	125(2):A23(2):Fus2(2):CB3(2):A13(2):A28(2):PG(2):fo47(8):4287(8)
1295	BFJ65_g18477	g16983		95	31	contig_20_pilon					147707	149530	LS	orthogroup2986	125(2):A23(1):Fus2(2):CB3(0):A13(4):A28(2):PG(1):fo47(0):4287(0)
1296	BFJ65_g8565	g7869		95	42	contig_5_pilon			Yes		2310746	2311306	C	orthogroup1456	125(2):A23(2):Fus2(2):CB3(2):A13(2):A28(2):PG(2):fo47(2):4287(2)
1297	BFJ65_g733	g504		95	11	contig_1_pilon					1577783	1579593	C	orthogroup8980	125(1):A23(1):Fus2(1):CB3(1):A13(1):A28(1):PG(1):fo47(1):4287(1)
1298	BFJ65_g5396	g4455		95	7	contig_3_pilon					1487984	1488455	C	orthogroup10742	125(1):A23(1):Fus2(1):CB3(1):A13(1):A28(1):PG(1):fo47(1):4287(1)
1299	BFJ65_g7302	g6445		95	5	contig_4_pilon					2721546	2723313	C	orthogroup3320	125(1):A23(1):Fus2(1):CB3(1):A13(1):A28(1):PG(1):fo47(2):4287(2)
1300	BFJ65_g16504	g15203		95	48	contig_13_pilon	Yes		Yes		560241	560743	C	orthogroup8760	125(1):A23(1):Fus2(1):CB3(1):A13(1):A28(1):PG(1):fo47(1):4287(1)
1301	BFJ65_g4348	g5412		94	14	contig_3_pilon	Yes		Yes		4643735	4644517	C	orthogroup9042	125(1):A23(1):Fus2(1):CB3(1):A13(1):A28(1):PG(1):fo47(1):4287(1)
1302	BFJ65_g358	g960		94	2	contig_1_pilon					3087490	3088692	C	orthogroup9525	125(1):A23(1):Fus2(1):CB3(1):A13(1):A28(1):PG(1):fo47(1):4287(1)
1303	BFJ65_g2615	g2263		94	6	contig_2_pilon					534483	536531	C	orthogroup729	125(2):A23(2):Fus2(2):CB3(2):A13(2):A28(2):PG(2):fo47(6):4287(6)
1304	BFJ65_g3308	g2769		94	9	contig_2_pilon					1978222	1978784	C	orthogroup3590	125(1):A23(1):Fus2(1):CB3(1):A13(1):A28(1):PG(1):fo47(3):4287(1)
1305	BFJ65_g12301	g11489		94	10	contig_8_pilon					1205095	1206321	C	orthogroup7569	125(1):A23(1):Fus2(1):CB3(1):A13(1):A28(1):PG(1):fo47(1):4287(1)
1306	BFJ65_g13113	g11438		94	20	contig_8_pilon					1050739	1052366	C	orthogroup5529	125(1):A23(1):Fus2(1):CB3(1):A13(1):A28(1):PG(1):fo47(1):4287(1)
1307	BFJ65_g15704	g14561		94	8	contig_12_pilon				Antismash	543403	545162	C	orthogroup779	125(2):A23(2):Fus2(2):CB3(1):A13(2):A28(3):PG(2):fo47(3):4287(8)
1308	BFJ65_g7357	g6250		94	6	contig_4_pilon					2080903	2082176	C	orthogroup2339	125(1):A23(1):Fus2(1):CB3(1):A13(1):A28(1):PG(1):fo47(3):4287(3)
1309	BFJ65_g7632	g6761		94	2	contig_4_pilon					3728145	3729336	C	orthogroup9618	125(1):A23(1):Fus2(1):CB3(1):A13(1):A28(1):PG(1):fo47(1):4287(1)
1310	BFJ65_g12832	g11534		94	15	contig_8_pilon				Transposon	1375438	1376975	C	orthogroup494	125(1):A23(1):Fus2(1):CB3(1):A13(1):A28(1):PG(1):fo47(10):4287(15)
1311	BFJ65_g9197	g7636		94	19	contig_5_pilon					1498181	1499383	C	orthogroup11420	125(1):A23(1):Fus2(1):CB3(1):A13(1):A28(1):PG(1):fo47(1):4287(0)
1312	BFJ65_g5968	g4602		94	8	contig_3_pilon					2029173	2030098	C	orthogroup8658	125(1):A23(1):Fus2(1):CB3(1):A13(1):A28(1):PG(1):fo47(1):4287(1)
1313	BFJ65_g5994	g4393		94	10	contig_3_pilon			Yes		1291108	1291450	C	orthogroup10616	125(1):A23(1):Fus2(1):CB3(1):A13(1):A28(1):PG(1):fo47(1):4287(1)
1314	BFJ65_g2208	g1169		94	7	contig_1_pilon			Yes		3753882	3754219	C	orthogroup6733	125(1):A23(1):Fus2(1):CB3(1):A13(1):A28(1):PG(1):fo47(1):4287(1)
1315	BFJ65_g4304	g4687		93	15	contig_3_pilon					2301714	2302641	C	orthogroup7916	125(1):A23(1):Fus2(1):CB3(1):A13(1):A28(1):PG(1):fo47(1):4287(1)
1316	BFJ65_g10726	g10395		93	11	contig_7_pilon					1690055	1691020	C	orthogroup6844	125(1):A23(1):Fus2(1):CB3(1):A13(1):A28(1):PG(1):fo47(1):4287(1)
1317	BFJ65_g1125	g1597		93	13	contig_1_pilon			Yes		5166986	5167520	C	orthogroup6917	125(1):A23(1):Fus2(1):CB3(1):A13(1):A28(1):PG(1):fo47(1):4287(1)
1318	BFJ65_g6283	g6122		93	19	contig_4_pilon				CAZY	1654698	1655990	C	orthogroup8288	125(1):A23(1):Fus2(1):CB3(1):A13(1):A28(1):PG(1):fo47(1):4287(1)
1319	BFJ65_g4656	g4484		93	4	contig_3_pilon					1598287	1599453	C	orthogroup6562	125(1):A23(1):Fus2(1):CB3(1):A13(1):A28(1):PG(1):fo47(1):4287(1)
1320	BFJ65_g6411	g6069		93	9	contig_4_pilon					1536413	1537281	C	orthogroup5601	125(1):A23(1):Fus2(1):CB3(1):A13(1):A28(1):PG(1):fo47(1):4287(1)
1321	BFJ65_g13613	g12581		93	2	contig_9_pilon				CAZY	1160116	1162084	C	orthogroup156	125(6):A23(6):Fus2(6):CB3(6):A13(6):A28(6):PG(6):fo47(7):4287(10)
1322	BFJ65_g13633	g12635		93	9	contig_9_pilon	Yes		Yes		1329431	1330030	C	orthogroup7155	125(1):A23(1):Fus2(1):CB3(1):A13(1):A28(1):PG(1):fo47(1):4287(1)
1323	BFJ65_g17722	g16191		93	5	contig_16_pilon		Yes	Yes		163848	164465	PS	orthogroup981	125(6):A23(5):Fus2(5):CB3(0):A13(2):A28(1):PG(0):fo47(0):4287(3)
1324	BFJ65_g8776	g8390		93	7	contig_5_pilon					3892255	3893451	C	orthogroup6006	125(1):A23(1):Fus2(1):CB3(1):A13(1):A28(1):PG(1):fo47(1):4287(1)
1325	BFJ65_g1572	g944		93	8	contig_1_pilon					3032610	3034502	C	orthogroup9515	125(1):A23(1):Fus2(1):CB3(1):A13(1):A28(1):PG(1):fo47(1):4287(1)
1326	BFJ65_g18575	CUFF_4328_1_44		93	26	contig_20_pilon					208170	208435	LS
1327	BFJ65_g11816	g10311		93	7	contig_7_pilon					1391520	1392670	C	orthogroup3989	125(1):A23(1):Fus2(1):CB3(1):A13(1):A28(1):PG(1):fo47(2):4287(2)
1328	BFJ65_g2085	g489		93	14	contig_1_pilon					1539013	1539478	C	orthogroup8985	125(1):A23(1):Fus2(1):CB3(1):A13(1):A28(1):PG(1):fo47(1):4287(1)
1329	BFJ65_g11938	g10472		93	7	contig_7_pilon			Yes		1920863	1921689	C	orthogroup5586	125(1):A23(1):Fus2(1):CB3(1):A13(1):A28(1):PG(1):fo47(1):4287(1)
1330	BFJ65_g42	g255		92	10	contig_1_pilon					716871	717747	C	orthogroup8895	125(1):A23(1):Fus2(1):CB3(1):A13(1):A28(1):PG(1):fo47(1):4287(1)
1331	BFJ65_g52	g709		92	5	contig_1_pilon					2284487	2285675	C	orthogroup6654	125(1):A23(1):Fus2(1):CB3(1):A13(1):A28(1):PG(1):fo47(1):4287(1)
1332	BFJ65_g56	g326		92	13	contig_1_pilon					984727	986746	C	orthogroup628	125(2):A23(2):Fus2(2):CB3(2):A13(8):A28(2):PG(2):fo47(4):4287(4)
1333	BFJ65_g4408	g4943		92	3	contig_3_pilon					3158498	3159281	C	orthogroup8046	125(1):A23(1):Fus2(1):CB3(1):A13(1):A28(1):PG(1):fo47(1):4287(1)
1334	BFJ65_g2408	g2908		92	2	contig_2_pilon					2426396	2426964	C	orthogroup6184	125(1):A23(1):Fus2(1):CB3(1):A13(1):A28(1):PG(1):fo47(1):4287(1)
1335	BFJ65_g6225	g5903		92	7	contig_4_pilon				CAZY	999724	1000824	C	orthogroup5486	125(1):A23(1):Fus2(1):CB3(1):A13(1):A28(1):PG(1):fo47(1):4287(1)
1336	BFJ65_g2737	g2545		92	20	contig_2_pilon			Yes		1326623	1327132	C	orthogroup5887	125(1):A23(1):Fus2(1):CB3(1):A13(1):A28(1):PG(1):fo47(1):4287(1)
1337	BFJ65_g4818	g4929		92	19	contig_3_pilon					3094535	3096667	C	orthogroup2549	125(1):A23(1):Fus2(1):CB3(1):A13(1):A28(1):PG(1):fo47(4):4287(2)
1338	BFJ65_g8216	g8300		92	20	contig_5_pilon					3630261	3631609	C	orthogroup404	125(3):A23(3):Fus2(3):CB3(3):A13(4):A28(3):PG(3):fo47(6):4287(7)
1339	BFJ65_g10895	g11057		92	0	contig_7_pilon			Yes		3687102	3687476	C	orthogroup13052	125(1):A23(1):Fus2(1):CB3(0):A13(1):A28(1):PG(0):fo47(0):4287(0)
1340	BFJ65_g8258	g8531		92	7	contig_5_pilon					4284076	4285856	C	orthogroup160	125(6):A23(6):Fus2(6):CB3(6):A13(6):A28(6):PG(6):fo47(9):4287(7)
1341	BFJ65_g8311	g7882		92	5	contig_5_pilon			Yes		2342321	2343071	C	orthogroup3697	125(1):A23(1):Fus2(1):CB3(1):A13(1):A28(1):PG(1):fo47(2):4287(2)
1342	BFJ65_g6680	g6041		92	32	contig_4_pilon					1427015	1428217	C	orthogroup39	125(15):A23(15):Fus2(15):CB3(18):A13(15):A28(17):PG(17):fo47(21):4287(20)
1343	BFJ65_g5019	g4656		92	15	contig_3_pilon			Yes		2187657	2188215	C	orthogroup7895	125(1):A23(1):Fus2(1):CB3(1):A13(1):A28(1):PG(1):fo47(1):4287(1)
1344	BFJ65_g5276	g4336		92	11	contig_3_pilon			Yes		1127739	1128301	C	orthogroup10378	125(1):A23(1):Fus2(1):CB3(1):A13(1):A28(1):PG(1):fo47(1):4287(1)
1345	BFJ65_g18121	g16737		92	6	contig_18_pilon					456546	458033	LS	orthogroup10440	125(1):A23(1):Fus2(1):CB3(1):A13(1):A28(1):PG(1):fo47(1):4287(1)
1346	BFJ65_g7949	g7528		92	2	contig_5_pilon					1132927	1133955	C	orthogroup9667	125(1):A23(1):Fus2(1):CB3(1):A13(1):A28(1):PG(1):fo47(1):4287(1)
1347	BFJ65_g14241	g12906		92	5	contig_9_pilon	Yes				2027042	2028139	C	orthogroup6506	125(1):A23(1):Fus2(1):CB3(1):A13(1):A28(1):PG(1):fo47(1):4287(1)
1348	BFJ65_g10140	g8987		92	13	contig_6_pilon			Yes	Antismash	1217780	1218180	C	orthogroup5748	125(1):A23(1):Fus2(1):CB3(1):A13(1):A28(1):PG(1):fo47(1):4287(1)
1349	BFJ65_g14220	g12628		92	45	contig_9_pilon			Yes		1312721	1313536	C	orthogroup12097	125(1):A23(1):Fus2(1):CB3(1):A13(1):A28(0):PG(1):fo47(0):4287(1)
1350	BFJ65_g10481	g9423		92	20	contig_6_pilon			Yes		2688535	2689042	C	orthogroup6406	125(1):A23(1):Fus2(1):CB3(1):A13(1):A28(1):PG(1):fo47(1):4287(1)
1351	BFJ65_g1985	g1499		92	7	contig_1_pilon					4840851	4842146	C	orthogroup993	125(2):A23(2):Fus2(2):CB3(2):A13(2):A28(2):PG(2):fo47(4):4287(3)
1352	BFJ65_g5854	g5146		92	11	contig_3_pilon					3822837	3824150	C	orthogroup7732	125(1):A23(1):Fus2(1):CB3(1):A13(1):A28(1):PG(1):fo47(1):4287(1)
1353	BFJ65_g16816	g15746		92	28	contig_14_pilon		Yes			1018667	1020493	LS	orthogroup2986	125(2):A23(1):Fus2(2):CB3(0):A13(4):A28(2):PG(1):fo47(0):4287(0)
1354	BFJ65_g6036	g6682		91	15	contig_4_pilon			Yes		3528617	3529366	C	orthogroup5649	125(1):A23(1):Fus2(1):CB3(1):A13(1):A28(1):PG(1):fo47(1):4287(1)
1355	BFJ65_g2159	g790		91	7	contig_1_pilon					2550438	2551361	C	orthogroup6216	125(1):A23(1):Fus2(1):CB3(1):A13(1):A28(1):PG(1):fo47(1):4287(1)
1356	BFJ65_g2517	g3387		91	32	contig_2_pilon					3759819	3762719	C	orthogroup2327	125(1):A23(1):Fus2(1):CB3(1):A13(2):A28(1):PG(1):fo47(1):4287(4)
1357	BFJ65_g9547	g8916		91	12	contig_6_pilon			Yes		983407	983843	C	orthogroup863	125(2):A23(2):Fus2(3):CB3(2):A13(2):A28(3):PG(2):fo47(5):4287(2)
1358	BFJ65_g6480	g6024		91	14	contig_4_pilon					1359068	1361119	C	orthogroup5568	125(1):A23(1):Fus2(1):CB3(1):A13(1):A28(1):PG(1):fo47(1):4287(1)
1359	BFJ65_g11867	g10148		91	10	contig_7_pilon			Yes		881123	881861	C	orthogroup7367	125(1):A23(1):Fus2(1):CB3(1):A13(1):A28(1):PG(1):fo47(1):4287(1)
1360	BFJ65_g8344	g7608		91	9	contig_5_pilon					1409263	1410419	C	orthogroup1571	125(1):A23(1):Fus2(1):CB3(1):A13(1):A28(1):PG(1):fo47(5):4287(5)
1361	BFJ65_g8360	g7382		91	15	contig_5_pilon					666262	667671	C	orthogroup647	125(3):A23(3):Fus2(3):CB3(3):A13(3):A28(3):PG(3):fo47(4):4287(3)
1362	BFJ65_g6731	g6569		91	5	contig_4_pilon					3174270	3175315	C	orthogroup5707	125(1):A23(1):Fus2(1):CB3(1):A13(1):A28(1):PG(1):fo47(1):4287(1)
1363	BFJ65_g4395	g4513		91	10	contig_3_pilon					1696100	1697617	C	orthogroup3425	125(1):A23(1):Fus2(1):CB3(1):A13(1):A28(1):PG(1):fo47(2):4287(2)
1364	BFJ65_g2401	g3431		91	13	contig_2_pilon					3909531	3909892	C	orthogroup8224	125(1):A23(1):Fus2(1):CB3(1):A13(1):A28(1):PG(1):fo47(1):4287(1)
1365	BFJ65_g3352	g3686		91	5	contig_2_pilon					4687139	4687747	C	orthogroup9954	125(1):A23(1):Fus2(1):CB3(1):A13(1):A28(1):PG(1):fo47(1):4287(1)
1366	BFJ65_g11378	g10732		91	22	contig_7_pilon			Yes		2749231	2749524	C	orthogroup3641	125(1):A23(1):Fus2(1):CB3(1):A13(1):A28(1):PG(1):fo47(2):4287(2)
1367	BFJ65_g18213	g16633		91	20	contig_18_pilon			Yes		68603	68988	LS	orthogroup9986	125(1):A23(1):Fus2(1):CB3(1):A13(1):A28(1):PG(1):fo47(1):4287(1)
1368	BFJ65_g12580	g11334		91	17	contig_8_pilon	Yes				781171	782631	C	orthogroup3962	125(1):A23(1):Fus2(1):CB3(1):A13(1):A28(1):PG(1):fo47(2):4287(2)
1369	BFJ65_g16744	g15348		91	5	contig_13_pilon	Yes			CAZY	964851	967662	C	orthogroup9500	125(1):A23(1):Fus2(1):CB3(1):A13(1):A28(1):PG(1):fo47(1):4287(1)
1370	BFJ65_g9040	g7950		91	0	contig_5_pilon					2577722	2579327	C	orthogroup8596	125(1):A23(1):Fus2(1):CB3(1):A13(1):A28(1):PG(1):fo47(1):4287(1)
1371	BFJ65_g11842	g10613		91	5	contig_7_pilon					2392784	2394217	C	orthogroup8725	125(1):A23(1):Fus2(1):CB3(1):A13(1):A28(1):PG(1):fo47(1):4287(1)
1372	BFJ65_g14391	g12728		91	19	contig_9_pilon				CAZY	1577994	1579932	C	orthogroup833	125(3):A23(3):Fus2(3):CB3(3):A13(2):A28(2):PG(3):fo47(2):4287(3)
1373	BFJ65_g8800	g8001		90	12	contig_5_pilon			Yes		2758342	2759203	C	orthogroup2598	125(1):A23(1):Fus2(1):CB3(1):A13(1):A28(1):PG(1):fo47(3):4287(3)
1374	BFJ65_g2332	g2964		90	21	contig_2_pilon					2650791	2652536	C	orthogroup3447	125(1):A23(1):Fus2(3):CB3(1):A13(1):A28(1):PG(1):fo47(1):4287(1)
1375	BFJ65_g209	g213		90	39	contig_1_pilon			Yes		591580	592055	C	orthogroup1805	125(2):A23(2):Fus2(2):CB3(2):A13(2):A28(2):PG(2):fo47(1):4287(1)
1376	BFJ65_g8078	g8517		90	22	contig_5_pilon	Yes		Yes		4240682	4241325	C	orthogroup9299	125(1):A23(1):Fus2(1):CB3(1):A13(1):A28(1):PG(1):fo47(1):4287(1)
1377	BFJ65_g12398	g11919		90	2	contig_8_pilon					2597561	2598881	C	orthogroup225	125(4):A23(4):Fus2(4):CB3(4):A13(4):A28(4):PG(5):fo47(10):4287(9)
1378	BFJ65_g16409	g15019		90	26	contig_13_pilon					132793	133733	C	orthogroup10090	125(1):A23(1):Fus2(1):CB3(1):A13(1):A28(1):PG(1):fo47(1):4287(1)
1379	BFJ65_g17311	g16035		90	18	contig_15_pilon			Yes		705747	706742	C	orthogroup1343	125(2):A23(2):Fus2(2):CB3(2):A13(2):A28(2):PG(2):fo47(2):4287(2)
1380	BFJ65_g15862	g14890		90	8	contig_12_pilon			Yes		1357825	1358505	C	orthogroup8008	125(1):A23(1):Fus2(1):CB3(1):A13(1):A28(1):PG(1):fo47(1):4287(1)
1381	BFJ65_g15223	g14161		90	10	contig_11_pilon					635313	636404	C	orthogroup89	125(9):A23(9):Fus2(9):CB3(9):A13(6):A28(10):PG(10):fo47(10):4287(12)
1382	BFJ65_g8575	g7689		90	28	contig_5_pilon					1679369	1680390	C	orthogroup8856	125(1):A23(1):Fus2(1):CB3(1):A13(1):A28(1):PG(1):fo47(1):4287(1)
1383	BFJ65_g5412	g4373		90	6	contig_3_pilon					1236493	1237848	C	orthogroup1161	125(2):A23(2):Fus2(2):CB3(2):A13(2):A28(2):PG(3):fo47(2):4287(3)
1384	BFJ65_g17774	g16323		90	16	contig_16_pilon					552516	553830	PS	orthogroup13285	125(1):A23(1):Fus2(1):CB3(0):A13(0):A28(0):PG(1):fo47(0):4287(0)
1385	BFJ65_g11652	g10010		90	22	contig_7_pilon					494689	495340	C	orthogroup8688	125(1):A23(1):Fus2(1):CB3(1):A13(1):A28(1):PG(1):fo47(1):4287(1)
1386	BFJ65_g10447	g8997		90	6	contig_6_pilon					1257704	1260451	C	orthogroup2134	125(1):A23(1):Fus2(1):CB3(1):A13(1):A28(1):PG(1):fo47(5):4287(2)
1387	BFJ65_g11871	g10337		90	1	contig_7_pilon					1509254	1511212	C	orthogroup3985	125(1):A23(1):Fus2(1):CB3(1):A13(1):A28(1):PG(1):fo47(2):4287(2)
1388	BFJ65_g9143	g7374		90	14	contig_5_pilon					644083	645851	C	orthogroup2591	125(1):A23(1):Fus2(1):CB3(1):A13(1):A28(1):PG(1):fo47(3):4287(3)
1389	BFJ65_g16221	g15185		89	5	contig_13_pilon	Yes			CAZY	523692	524869	C	orthogroup315	125(5):A23(5):Fus2(6):CB3(4):A13(4):A28(4):PG(4):fo47(4):4287(4)
1390	BFJ65_g6401	g6167		89	5	contig_4_pilon					1778986	1780414	C	orthogroup198	125(1):A23(1):Fus2(1):CB3(1):A13(1):A28(1):PG(1):fo47(45):4287(1)
1391	BFJ65_g2969	g3613		89	12	contig_2_pilon					4489629	4491096	C	orthogroup139	125(6):A23(6):Fus2(6):CB3(5):A13(6):A28(4):PG(6):fo47(9):4287(16)
1392	BFJ65_g3294	g2952		89	3	contig_2_pilon					2610218	2611088	C	orthogroup10607	125(1):A23(1):Fus2(1):CB3(1):A13(1):A28(1):PG(1):fo47(1):4287(1)
1393	BFJ65_g1346	g1320		89	1	contig_1_pilon					4250449	4251495	C	orthogroup9705	125(1):A23(1):Fus2(1):CB3(1):A13(1):A28(1):PG(1):fo47(1):4287(1)
1394	BFJ65_g1327	g697		89	7	contig_1_pilon					2246043	2246820	C	orthogroup10691	125(1):A23(1):Fus2(1):CB3(1):A13(1):A28(1):PG(1):fo47(1):4287(1)
1395	BFJ65_g20	g1374		88	10	contig_1_pilon					4418099	4418924	C	orthogroup6388	125(1):A23(1):Fus2(1):CB3(1):A13(1):A28(1):PG(1):fo47(1):4287(1)
1396	BFJ65_g9271	g9666		88	4	contig_6_pilon					3488842	3490790	C	orthogroup2958	125(1):A23(1):Fus2(1):CB3(1):A13(1):A28(1):PG(1):fo47(3):4287(2)
1397	BFJ65_g6216	g5980		88	3	contig_4_pilon			Yes		1234055	1234568	C	orthogroup668	125(1):A23(1):Fus2(1):CB3(1):A13(1):A28(1):PG(1):fo47(10):4287(10)
1398	BFJ65_g4595	g4297		88	6	contig_3_pilon					978014	978615	C	orthogroup4002	125(1):A23(1):Fus2(1):CB3(1):A13(1):A28(1):PG(1):fo47(2):4287(2)
1399	BFJ65_g8000	g8383		88	31	contig_5_pilon					3878135	3879899	C	orthogroup1	125(76):A23(77):Fus2(78):CB3(76):A13(78):A28(75):PG(78):fo47(98):4287(83)
1400	BFJ65_g11150	g10798		88	4	contig_7_pilon					2930023	2930982	C	orthogroup10927	125(1):A23(1):Fus2(1):CB3(1):A13(1):A28(1):PG(1):fo47(1):4287(1)
1401	BFJ65_g16374	g15381		88	14	contig_13_pilon	Yes			CAZY	1045250	1046724	C	orthogroup598	125(3):A23(3):Fus2(3):CB3(3):A13(3):A28(3):PG(3):fo47(4):4287(4)
1402	BFJ65_g8989	g7834		88	15	contig_5_pilon			Yes		2217733	2218281	C	orthogroup6782	125(1):A23(1):Fus2(1):CB3(1):A13(1):A28(1):PG(1):fo47(1):4287(1)
1403	BFJ65_g4081	g3284		88	11	contig_2_pilon	Yes			CAZY	3491171	3492263	C	orthogroup5373	125(1):A23(1):Fus2(1):CB3(1):A13(1):A28(1):PG(1):fo47(1):4287(1)
1404	BFJ65_g4371	g3976		87	21	contig_3_pilon					143936	145288	C	orthogroup22	125(18):A23(18):Fus2(18):CB3(22):A13(27):A28(22):PG(21):fo47(29):4287(41)
1405	BFJ65_g10739	g10706		87	20	contig_7_pilon					2678414	2679599	C	orthogroup7640	125(1):A23(1):Fus2(1):CB3(1):A13(1):A28(1):PG(1):fo47(1):4287(1)
1406	BFJ65_g5460	g4980		87	5	contig_3_pilon					3302243	3304125	C	orthogroup2348	125(1):A23(1):Fus2(1):CB3(1):A13(1):A28(1):PG(1):fo47(3):4287(3)
1407	BFJ65_g12189	g11522		87	5	contig_8_pilon					1325495	1327003	C	orthogroup1249	125(1):A23(1):Fus2(1):CB3(1):A13(1):A28(1):PG(1):fo47(5):4287(7)
1408	BFJ65_g2614	g2262		87	3	contig_2_pilon					530830	532624	C	orthogroup3993	125(1):A23(1):Fus2(1):CB3(1):A13(1):A28(1):PG(1):fo47(2):4287(2)
1409	BFJ65_g12603	g11703		87	7	contig_8_pilon			Yes		1834458	1835297	C	orthogroup11517	125(1):A23(1):Fus2(1):CB3(1):A13(1):A28(1):PG(1):fo47(1):4287(0)
1410	BFJ65_g15816	g14495		87	14	contig_12_pilon	Yes		Yes		344232	344613	C	orthogroup12526	125(1):A23(1):Fus2(1):CB3(1):A13(0):A28(1):PG(0):fo47(1):4287(0)
1411	BFJ65_g1035	g491		87	9	contig_1_pilon	Yes		Yes		1543448	1544269	C	orthogroup8984	125(1):A23(1):Fus2(1):CB3(1):A13(1):A28(1):PG(1):fo47(1):4287(1)
1412	BFJ65_g996	g778		87	20	contig_1_pilon					2526146	2526981	C	orthogroup6226	125(1):A23(1):Fus2(1):CB3(1):A13(1):A28(1):PG(1):fo47(1):4287(1)
1413	BFJ65_g8886	g7369		87	6	contig_5_pilon					625574	626747	C	orthogroup9197	125(1):A23(1):Fus2(1):CB3(1):A13(1):A28(1):PG(1):fo47(1):4287(1)
1414	BFJ65_g3411	g3161		87	17	contig_2_pilon				Antismash	3171620	3172957	C	orthogroup3061	125(1):A23(1):Fus2(1):CB3(2):A13(1):A28(1):PG(2):fo47(2):4287(1)
1415	BFJ65_g8745	CUFF_9196_1_769		87	22	contig_5_pilon			Yes		2068165	2068332	C	orthogroup11287	125(1):A23(1):Fus2(1):CB3(1):A13(1):A28(1):PG(1):fo47(1):4287(1)
1416	BFJ65_g3741	g3623		87	6	contig_2_pilon					4520648	4522516	C	orthogroup8968	125(1):A23(1):Fus2(1):CB3(1):A13(1):A28(1):PG(1):fo47(1):4287(1)
1417	BFJ65_g12230	g11333		87	8	contig_8_pilon	Yes			CAZY	774058	775131	C	orthogroup7137	125(1):A23(1):Fus2(1):CB3(1):A13(1):A28(1):PG(1):fo47(1):4287(1)
1418	BFJ65_g4049	g2414		87	5	contig_2_pilon			Yes		923294	923772	C	orthogroup10486	125(1):A23(1):Fus2(1):CB3(1):A13(1):A28(1):PG(1):fo47(1):4287(1)
1419	BFJ65_g4159	g2706		87	3	contig_2_pilon					1806478	1807856	C	orthogroup7482	125(1):A23(1):Fus2(1):CB3(1):A13(1):A28(1):PG(1):fo47(1):4287(1)
1420	BFJ65_g646	g1428		87	7	contig_1_pilon					4605092	4606679	C	orthogroup3391	125(1):A23(1):Fus2(1):CB3(1):A13(1):A28(1):PG(1):fo47(2):4287(2)
1421	BFJ65_g4027	g2325		87	11	contig_2_pilon					698298	699252	C	orthogroup8055	125(1):A23(1):Fus2(1):CB3(1):A13(1):A28(1):PG(1):fo47(1):4287(1)
1422	BFJ65_g4331	g4896		86	1	contig_3_pilon					2994764	2995393	C	orthogroup3908	125(1):A23(1):Fus2(1):CB3(1):A13(1):A28(1):PG(1):fo47(2):4287(2)
1423	BFJ65_g4899	g5172		86	21	contig_3_pilon					3897899	3898524	C	orthogroup2461	125(1):A23(1):Fus2(1):CB3(1):A13(1):A28(1):PG(1):fo47(3):4287(3)
1424	BFJ65_g4757	g5232		86	5	contig_3_pilon					4124845	4125934	C	orthogroup9087	125(1):A23(1):Fus2(1):CB3(1):A13(1):A28(1):PG(1):fo47(1):4287(1)
1425	BFJ65_g2667	g2527		86	13	contig_2_pilon					1261502	1262883	C	orthogroup10943	125(1):A23(1):Fus2(1):CB3(1):A13(1):A28(1):PG(1):fo47(1):4287(1)
1426	BFJ65_g495	g1519		86	18	contig_1_pilon					4905557	4907536	C	orthogroup11156	125(1):A23(1):Fus2(1):CB3(1):A13(1):A28(1):PG(1):fo47(1):4287(1)
1427	BFJ65_g839	g295		86	4	contig_1_pilon			Yes		865790	866542	C	orthogroup10021	125(1):A23(1):Fus2(1):CB3(1):A13(1):A28(1):PG(1):fo47(1):4287(1)
1428	BFJ65_g894	g1015		86	5	contig_1_pilon					3266841	3268331	C	orthogroup155	125(6):A23(6):Fus2(6):CB3(6):A13(6):A28(6):PG(6):fo47(9):4287(8)
1429	BFJ65_g8443	g8247		86	10	contig_5_pilon					3466978	3467796	C	orthogroup5954	125(1):A23(1):Fus2(1):CB3(1):A13(1):A28(1):PG(1):fo47(2):4287(0)
1430	BFJ65_g8503	g7664		86	11	contig_5_pilon			Yes		1593710	1594244	C	orthogroup5963	125(1):A23(1):Fus2(1):CB3(1):A13(1):A28(1):PG(1):fo47(1):4287(1)
1431	BFJ65_g9849	g9374		86	22	contig_6_pilon				Antismash	2553573	2555037	C	orthogroup8169	125(1):A23(1):Fus2(1):CB3(1):A13(1):A28(1):PG(1):fo47(1):4287(1)
1432	BFJ65_g11561	g10056		86	17	contig_7_pilon					609187	609916	C	orthogroup8669	125(1):A23(1):Fus2(1):CB3(1):A13(1):A28(1):PG(1):fo47(1):4287(1)
1433	BFJ65_g15090	g13481		86	17	contig_10_pilon	Yes	Yes			489594	490511	PS	orthogroup11259	125(1):A23(1):Fus2(2):CB3(0):A13(0):A28(0):PG(0):fo47(1):4287(4)
1434	BFJ65_g15458	g14034		86	16	contig_11_pilon					322709	324071	C	orthogroup520	125(3):A23(3):Fus2(4):CB3(3):A13(3):A28(4):PG(3):fo47(3):4287(5)
1435	BFJ65_g7503	g6057		86	9	contig_4_pilon			Yes		1484876	1486057	C	orthogroup2304	125(1):A23(1):Fus2(1):CB3(1):A13(1):A28(1):PG(1):fo47(3):4287(3)
1436	BFJ65_g2166	g1354		86	1	contig_1_pilon					4354089	4355524	C	orthogroup9718	125(1):A23(1):Fus2(1):CB3(1):A13(1):A28(1):PG(1):fo47(1):4287(1)
1437	BFJ65_g9220	g8235		86	7	contig_5_pilon					3423802	3425053	C	orthogroup5949	125(1):A23(1):Fus2(1):CB3(1):A13(1):A28(1):PG(1):fo47(1):4287(1)
1438	BFJ65_g9235	g9244		85	6	contig_6_pilon					2134151	2135215	C	orthogroup7489	125(1):A23(1):Fus2(1):CB3(1):A13(1):A28(1):PG(1):fo47(1):4287(1)
1439	BFJ65_g10689	g10111		85	14	contig_7_pilon	Yes			CAZY	739563	740568	C	orthogroup940	125(2):A23(2):Fus2(2):CB3(2):A13(2):A28(2):PG(2):fo47(3):4287(5)
1440	BFJ65_g9262	g9167		85	32	contig_6_pilon				Transposon	1865813	1868952	C	orthogroup177	125(7):A23(7):Fus2(6):CB3(4):A13(7):A28(4):PG(6):fo47(7):4287(7)
1441	BFJ65_g92	g398		85	4	contig_1_pilon					1221595	1222820	C	orthogroup7615	125(1):A23(1):Fus2(1):CB3(1):A13(1):A28(1):PG(1):fo47(1):4287(1)
1442	BFJ65_g12844	g11326		85	2	contig_8_pilon	Yes				758548	760881	C	orthogroup6452	125(1):A23(1):Fus2(1):CB3(1):A13(1):A28(1):PG(1):fo47(1):4287(1)
1443	BFJ65_g2572	g2505		85	10	contig_2_pilon					1203315	1205241	C	orthogroup4256	125(1):A23(1):Fus2(1):CB3(1):A13(1):A28(1):PG(1):fo47(3):4287(1)
1444	BFJ65_g11023	g10378		85	9	contig_7_pilon					1625088	1626231	C	orthogroup3759	125(1):A23(1):Fus2(1):CB3(1):A13(1):A28(1):PG(1):fo47(2):4287(2)
1445	BFJ65_g10894	g11056		85	1	contig_7_pilon	Yes				3684705	3686053	C	orthogroup4707	125(2):A23(2):Fus2(2):CB3(0):A13(0):A28(2):PG(1):fo47(1):4287(0)
1446	BFJ65_g6599	g6280		85	4	contig_4_pilon				CAZY	2174444	2176824	C	orthogroup3814	125(1):A23(1):Fus2(1):CB3(1):A13(1):A28(1):PG(1):fo47(3):4287(1)
1447	BFJ65_g3018	g2631		85	5	contig_2_pilon					1565988	1566939	C	orthogroup5587	125(1):A23(1):Fus2(1):CB3(1):A13(1):A28(1):PG(1):fo47(1):4287(1)
1448	BFJ65_g10204	g9721		85	30	contig_6_pilon					3650532	3651441	C	orthogroup10972	125(1):A23(1):Fus2(1):CB3(1):A13(1):A28(1):PG(1):fo47(1):4287(1)
1449	BFJ65_g8544	g8208		85	7	contig_5_pilon			Yes		3334737	3335251	C	orthogroup5929	125(1):A23(1):Fus2(1):CB3(1):A13(1):A28(1):PG(1):fo47(1):4287(1)
1450	BFJ65_g3351	g3687		85	8	contig_2_pilon					4688723	4689623	C	orthogroup9953	125(1):A23(1):Fus2(1):CB3(1):A13(1):A28(1):PG(1):fo47(1):4287(1)
1451	BFJ65_g1342	NS_03526		85	20	contig_1_pilon			Yes		3981321	3981551	C	orthogroup13079	125(1):A23(1):Fus2(1):CB3(1):A13(0):A28(1):PG(0):fo47(0):4287(0)
1452	BFJ65_g5491	g4499		85	5	contig_3_pilon					1649651	1650807	C	orthogroup65	125(11):A23(11):Fus2(11):CB3(10):A13(11):A28(11):PG(13):fo47(15):4287(12)
1453	BFJ65_g1524	g585		85	9	contig_1_pilon					1852030	1853665	C	orthogroup3614	125(1):A23(1):Fus2(1):CB3(1):A13(1):A28(1):PG(1):fo47(3):4287(1)
1454	BFJ65_g3938	g2597		85	5	contig_2_pilon					1460370	1461413	C	orthogroup5851	125(1):A23(1):Fus2(1):CB3(1):A13(1):A28(1):PG(1):fo47(1):4287(1)
1455	BFJ65_g9557	g9647		85	2	contig_6_pilon					3420407	3421765	C	orthogroup1038	125(2):A23(2):Fus2(2):CB3(2):A13(3):A28(2):PG(3):fo47(3):4287(2)
1456	BFJ65_g16503	g15207		85	9	contig_13_pilon					572238	573746	C	orthogroup4	125(54):A23(52):Fus2(52):CB3(49):A13(52):A28(56):PG(49):fo47(80):4287(84)
1457	BFJ65_g9168	g8252		85	5	contig_5_pilon					3478311	3480524	C	orthogroup3517	125(1):A23(1):Fus2(1):CB3(1):A13(1):A28(1):PG(1):fo47(2):4287(2)
1458	BFJ65_g15447	g14240		85	26	contig_11_pilon					862356	863370	C	orthogroup796	125(3):A23(3):Fus2(3):CB3(3):A13(3):A28(3):PG(2):fo47(4):4287(1)
1459	BFJ65_g2646	g2696		84	16	contig_2_pilon					1781326	1783241	C	orthogroup3187	125(1):A23(1):Fus2(1):CB3(1):A13(1):A28(1):PG(1):fo47(2):4287(2)
1460	BFJ65_g15150	g14215		84	58	contig_11_pilon					798567	799676	C	orthogroup7217	125(1):A23(1):Fus2(1):CB3(1):A13(1):A28(1):PG(1):fo47(1):4287(1)
1461	BFJ65_g2865	g2490		84	14	contig_2_pilon			Yes		1154185	1154448	C	orthogroup1267	125(2):A23(2):Fus2(2):CB3(2):A13(2):A28(3):PG(2):fo47(2):4287(2)
1462	BFJ65_g6809	g6506		84	5	contig_4_pilon					2978920	2981741	C	orthogroup170	125(5):A23(5):Fus2(5):CB3(5):A13(6):A28(5):PG(5):fo47(12):4287(8)
1463	BFJ65_g5218	g4670		84	9	contig_3_pilon			Yes		2236570	2237258	C	orthogroup632	125(2):A23(2):Fus2(2):CB3(2):A13(1):A28(2):PG(2):fo47(8):4287(7)
1464	BFJ65_g5228	g5234		84	5	contig_3_pilon					4133003	4135516	C	orthogroup2581	125(1):A23(1):Fus2(1):CB3(1):A13(1):A28(1):PG(1):fo47(3):4287(3)
1465	BFJ65_g1411	g543		84	12	contig_1_pilon					1729954	1730238	C	orthogroup10406	125(1):A23(1):Fus2(1):CB3(1):A13(1):A28(1):PG(1):fo47(1):4287(1)
1466	BFJ65_g10211	g9292		84	8	contig_6_pilon					2296875	2299285	C	orthogroup2789	125(1):A23(1):Fus2(1):CB3(1):A13(1):A28(1):PG(1):fo47(4):4287(1)
1467	BFJ65_g1603	g614		84	12	contig_1_pilon					1966851	1968284	C	orthogroup10515	125(1):A23(1):Fus2(1):CB3(1):A13(1):A28(1):PG(1):fo47(1):4287(1)
1468	BFJ65_g10255	g8909		84	11	contig_6_pilon					945538	946803	C	orthogroup1036	125(1):A23(1):Fus2(1):CB3(1):A13(2):A28(2):PG(1):fo47(10):4287(2)
1469	BFJ65_g10291	g8996		84	14	contig_6_pilon					1253721	1255286	C	orthogroup5756	125(1):A23(1):Fus2(1):CB3(1):A13(1):A28(1):PG(1):fo47(1):4287(1)
1470	BFJ65_g8449	g8249		84	19	contig_5_pilon					3471324	3473424	C	orthogroup5956	125(1):A23(1):Fus2(1):CB3(1):A13(1):A28(1):PG(1):fo47(1):4287(1)
1471	BFJ65_g13650	g13041		83	11	contig_9_pilon					2344298	2346041	C	orthogroup5	125(55):A23(53):Fus2(55):CB3(52):A13(55):A28(56):PG(52):fo47(65):4287(58)
1472	BFJ65_g10743	g10702		83	5	contig_7_pilon					2670272	2671412	C	orthogroup3640	125(1):A23(1):Fus2(1):CB3(1):A13(1):A28(1):PG(1):fo47(2):4287(2)
1473	BFJ65_g14463	g13644		83	8	contig_10_pilon			Yes		1096874	1097304	PS	orthogroup11846	125(3):A23(2):Fus2(2):CB3(0):A13(0):A28(1):PG(0):fo47(0):4287(0)
1474	BFJ65_g2414	g2904		83	7	contig_2_pilon					2413025	2414417	C	orthogroup2362	125(1):A23(1):Fus2(1):CB3(1):A13(1):A28(1):PG(1):fo47(3):4287(3)
1475	BFJ65_g7898	g8059		83	20	contig_5_pilon					2905288	2906394	C	orthogroup2990	125(1):A23(1):Fus2(1):CB3(1):A13(2):A28(1):PG(1):fo47(2):4287(2)
1476	BFJ65_g12561	g11425		83	7	contig_8_pilon			Yes	CAZY	1014821	1015595	C	orthogroup4685	125(1):A23(1):Fus2(1):CB3(1):A13(1):A28(1):PG(1):fo47(1):4287(2)
1477	BFJ65_g4582	g5034		83	5	contig_3_pilon			Yes		3476509	3476998	C	orthogroup11072	125(1):A23(1):Fus2(1):CB3(1):A13(1):A28(1):PG(1):fo47(1):4287(1)
1478	BFJ65_g7971	g7679		83	5	contig_5_pilon					1635035	1635944	C	orthogroup3930	125(1):A23(1):Fus2(1):CB3(1):A13(1):A28(1):PG(1):fo47(2):4287(2)
1479	BFJ65_g8005	g7757		83	9	contig_5_pilon					1901957	1903322	C	orthogroup6738	125(1):A23(1):Fus2(1):CB3(1):A13(1):A28(1):PG(1):fo47(1):4287(1)
1480	BFJ65_g6334	g6141		83	2	contig_4_pilon					1705444	1706760	C	orthogroup9357	125(1):A23(1):Fus2(1):CB3(1):A13(1):A28(1):PG(1):fo47(1):4287(1)
1481	BFJ65_g1971	g1274		83	8	contig_1_pilon					4090260	4091647	C	orthogroup5128	125(1):A23(1):Fus2(1):CB3(1):A13(1):A28(1):PG(1):fo47(1):4287(2)
1482	BFJ65_g776	g458		83	7	contig_1_pilon	Yes		Yes		1417318	1417941	C	orthogroup7843	125(1):A23(1):Fus2(1):CB3(1):A13(1):A28(1):PG(1):fo47(1):4287(1)
1483	BFJ65_g891	g1016		83	10	contig_1_pilon					3268786	3270555	C	orthogroup160	125(6):A23(6):Fus2(6):CB3(6):A13(6):A28(6):PG(6):fo47(9):4287(7)
1484	BFJ65_g958	g1387		83	5	contig_1_pilon					4455197	4456382	C	orthogroup6383	125(1):A23(1):Fus2(1):CB3(1):A13(1):A28(1):PG(1):fo47(1):4287(1)
1485	BFJ65_g11202	g10605		83	4	contig_7_pilon			Yes		2362569	2363532	C	orthogroup7956	125(1):A23(1):Fus2(1):CB3(1):A13(1):A28(1):PG(1):fo47(1):4287(1)
1486	BFJ65_g6790	g6365		83	9	contig_4_pilon					2447166	2447911	C	orthogroup8618	125(1):A23(1):Fus2(1):CB3(1):A13(1):A28(1):PG(1):fo47(1):4287(1)
1487	BFJ65_g6823	g6770		83	4	contig_4_pilon					3758504	3760162	C	orthogroup9614	125(1):A23(1):Fus2(1):CB3(1):A13(1):A28(1):PG(1):fo47(1):4287(1)
1488	BFJ65_g8564	g7866		83	7	contig_5_pilon					2300051	2301101	C	orthogroup1257	125(2):A23(2):Fus2(2):CB3(1):A13(1):A28(1):PG(2):fo47(5):4287(3)
1489	BFJ65_g1262	g505		83	13	contig_1_pilon			Yes		1580418	1580918	C	orthogroup8979	125(1):A23(1):Fus2(1):CB3(1):A13(1):A28(1):PG(1):fo47(1):4287(1)
1490	BFJ65_g10048	g9261		83	13	contig_6_pilon					2188571	2189449	C	orthogroup4888	125(1):A23(1):Fus2(1):CB3(1):A13(2):A28(1):PG(1):fo47(1):4287(1)
1491	BFJ65_g10095	g9523		83	8	contig_6_pilon					2984208	2986067	C	orthogroup6473	125(1):A23(1):Fus2(1):CB3(1):A13(1):A28(1):PG(1):fo47(1):4287(1)
1492	BFJ65_g10189	g9541		83	14	contig_6_pilon					3022297	3024360	C	orthogroup3613	125(1):A23(1):Fus2(1):CB3(1):A13(1):A28(1):PG(1):fo47(2):4287(2)
1493	BFJ65_g1654	g426		83	3	contig_1_pilon					1313373	1314387	C	orthogroup4487	125(1):A23(1):Fus2(1):CB3(1):A13(2):A28(1):PG(1):fo47(1):4287(1)
1494	BFJ65_g7334	g7101		83	11	contig_4_pilon				Antismash	4694462	4695640	C	orthogroup646	125(3):A23(3):Fus2(3):CB3(3):A13(3):A28(3):PG(4):fo47(3):4287(3)
1495	BFJ65_g7732	g6483		83	3	contig_4_pilon					2884281	2885133	C	orthogroup8421	125(1):A23(1):Fus2(1):CB3(1):A13(1):A28(1):PG(1):fo47(1):4287(1)
1496	BFJ65_g11803	g10178		83	6	contig_7_pilon					961235	962881	C	orthogroup455	125(1):A23(1):Fus2(1):CB3(1):A13(1):A28(1):PG(1):fo47(13):4287(13)
1497	BFJ65_g2077	g485		83	7	contig_1_pilon					1520590	1522617	C	orthogroup2576	125(1):A23(1):Fus2(1):CB3(1):A13(1):A28(1):PG(1):fo47(3):4287(3)
1498	BFJ65_g10605	g8862		83	14	contig_6_pilon					833627	834550	C	orthogroup4756	125(1):A23(1):Fus2(1):CB3(1):A13(1):A28(1):PG(1):fo47(2):4287(1)
1499	BFJ65_g22	g1080		82	18	contig_1_pilon					3482752	3484515	C	orthogroup14	125(34):A23(33):Fus2(35):CB3(35):A13(36):A28(35):PG(35):fo47(43):4287(38)
1500	BFJ65_g10824	g10558		82	41	contig_7_pilon					2225138	2225531	C	orthogroup3725	125(1):A23(1):Fus2(1):CB3(1):A13(1):A28(1):PG(1):fo47(2):4287(2)
1501	BFJ65_g12142	g11675		82	13	contig_8_pilon					1765185	1766892	C	orthogroup3535	125(1):A23(1):Fus2(1):CB3(1):A13(1):A28(1):PG(1):fo47(2):4287(2)
1502	BFJ65_g4762	g5096		82	7	contig_3_pilon					3668116	3668730	C	orthogroup12614	125(1):A23(1):Fus2(1):CB3(1):A13(0):A28(1):PG(1):fo47(0):4287(0)
1503	BFJ65_g9553	g8919		82	4	contig_6_pilon					997309	998213	C	orthogroup8377	125(1):A23(1):Fus2(1):CB3(1):A13(1):A28(1):PG(1):fo47(1):4287(1)
1504	BFJ65_g11171	g10797		82	6	contig_7_pilon					2928315	2929673	C	orthogroup10928	125(1):A23(1):Fus2(1):CB3(1):A13(1):A28(1):PG(1):fo47(1):4287(1)
1505	BFJ65_g3360	g2488		82	5	contig_2_pilon					1147927	1148696	C	orthogroup12138	125(1):A23(1):Fus2(1):CB3(1):A13(1):A28(1):PG(1):fo47(0):4287(0)
1506	BFJ65_g15375	g14146		82	7	contig_11_pilon				CAZY	595845	596982	C	orthogroup1294	125(2):A23(2):Fus2(2):CB3(2):A13(3):A28(2):PG(2):fo47(2):4287(2)
1507	BFJ65_g11394	g10832		82	6	contig_7_pilon					3008738	3009539	C	orthogroup2886	125(1):A23(1):Fus2(2):CB3(2):A13(1):A28(2):PG(1):fo47(1):4287(1)
1508	BFJ65_g8727	g7540		82	8	contig_5_pilon					1191134	1193003	C	orthogroup160	125(6):A23(6):Fus2(6):CB3(6):A13(6):A28(6):PG(6):fo47(9):4287(7)
1509	BFJ65_g15896	g14737		82	27	contig_12_pilon					985169	987113	C	orthogroup256	125(5):A23(5):Fus2(5):CB3(5):A13(5):A28(5):PG(5):fo47(5):4287(5)
1510	BFJ65_g7371	g5784		82	12	contig_4_pilon	Yes		Yes	CAZY;	643220	643984	C	orthogroup8005	125(1):A23(1):Fus2(1):CB3(1):A13(1):A28(1):PG(1):fo47(1):4287(1)
1511	BFJ65_g13749	g12568		81	40	contig_9_pilon	Yes				1127015	1129066	C	orthogroup9410	125(1):A23(1):Fus2(1):CB3(1):A13(1):A28(1):PG(1):fo47(1):4287(1)
1512	BFJ65_g18	g1376		81	13	contig_1_pilon					4425271	4426558	C	orthogroup6387	125(1):A23(1):Fus2(1):CB3(1):A13(1):A28(1):PG(1):fo47(1):4287(1)
1513	BFJ65_g2462	g2920		81	2	contig_2_pilon					2506006	2508477	C	orthogroup585	125(3):A23(3):Fus2(3):CB3(4):A13(3):A28(3):PG(3):fo47(5):4287(2)
1514	BFJ65_g8219	g8305		81	7	contig_5_pilon			Yes		3643603	3644256	C	orthogroup6980	125(1):A23(1):Fus2(1):CB3(1):A13(1):A28(1):PG(1):fo47(1):4287(1)
1515	BFJ65_g820	g1071		81	4	contig_1_pilon					3459477	3461795	C	orthogroup473	125(2):A23(2):Fus2(2):CB3(2):A13(2):A28(2):PG(2):fo47(9):4287(9)
1516	BFJ65_g4963	g5150		81	10	contig_3_pilon			Yes		3835537	3836060	C	orthogroup7729	125(1):A23(1):Fus2(1):CB3(1):A13(1):A28(1):PG(1):fo47(1):4287(1)
1517	BFJ65_g17950	g16484		81	13	contig_17_pilon					204964	205437	C	orthogroup10223	125(1):A23(1):Fus2(1):CB3(1):A13(1):A28(1):PG(1):fo47(1):4287(1)
1518	BFJ65_g14723	g13520		81	34	contig_10_pilon					603336	605181	PS	orthogroup442	125(5):A23(5):Fus2(4):CB3(3):A13(4):A28(3):PG(3):fo47(3):4287(4)
1519	BFJ65_g12614	g11817		81	10	contig_8_pilon	Yes				2262676	2264360	C	orthogroup3479	125(1):A23(1):Fus2(1):CB3(1):A13(1):A28(1):PG(1):fo47(2):4287(2)
1520	BFJ65_g8643	g8188		81	15	contig_5_pilon					3282147	3283394	C	orthogroup2338	125(1):A23(1):Fus2(1):CB3(1):A13(1):A28(1):PG(1):fo47(3):4287(3)
1521	BFJ65_g8657	NS_07688		81	68	contig_5_pilon				Antismash	2100240	2100356	C
1522	BFJ65_g11556	g10059		81	2	contig_7_pilon	Yes		Yes		618390	619001	C	orthogroup8668	125(1):A23(1):Fus2(1):CB3(1):A13(1):A28(1):PG(1):fo47(1):4287(1)
1523	BFJ65_g5894	g4709		81	7	contig_3_pilon					2377933	2379424	C	orthogroup4155	125(1):A23(1):Fus2(1):CB3(1):A13(1):A28(1):PG(1):fo47(2):4287(2)
1524	BFJ65_g15069	NS_00058		81	31	contig_10_pilon					208026	208145	PS
1525	BFJ65_g4132	g2894		81	4	contig_2_pilon					2383240	2384048	C	orthogroup2361	125(1):A23(1):Fus2(1):CB3(1):A13(1):A28(1):PG(1):fo47(6):4287(0)
1526	BFJ65_g7793	g7819		80	21	contig_5_pilon				Antismash	2126142	2127671	C	orthogroup14	125(34):A23(33):Fus2(35):CB3(35):A13(36):A28(35):PG(35):fo47(43):4287(38)
1527	BFJ65_g14479	g13403		80	5	contig_10_pilon			Yes		208385	209250	PS	orthogroup13045	125(1):A23(1):Fus2(1):CB3(0):A13(0):A28(0):PG(0):fo47(0):4287(2)
1528	BFJ65_g8029	g8017		80	5	contig_5_pilon					2802918	2804031	C	orthogroup836	125(2):A23(2):Fus2(2):CB3(2):A13(3):A28(2):PG(3):fo47(3):4287(5)
1529	BFJ65_g8064	g8035		80	19	contig_5_pilon					2848960	2849451	C	orthogroup8925	125(1):A23(1):Fus2(1):CB3(1):A13(1):A28(1):PG(1):fo47(1):4287(1)
1530	BFJ65_g8110	g8346		80	17	contig_5_pilon			Yes		3785293	3786057	C	orthogroup2494	125(1):A23(1):Fus2(1):CB3(1):A13(1):A28(1):PG(1):fo47(3):4287(3)
1531	BFJ65_g9772	g9514		80	6	contig_6_pilon			Yes		2966128	2966966	C	orthogroup163	125(5):A23(5):Fus2(5):CB3(5):A13(5):A28(5):PG(5):fo47(9):4287(13)
1532	BFJ65_g1018	g164		80	7	contig_1_pilon					445412	446269	C	orthogroup10463	125(1):A23(1):Fus2(1):CB3(1):A13(1):A28(1):PG(1):fo47(1):4287(1)
1533	BFJ65_g1085	g109		80	28	contig_1_pilon	Yes			CAZY; Antismash	302127	304480	C	orthogroup8694	125(1):A23(1):Fus2(1):CB3(1):A13(1):A28(1):PG(1):fo47(1):4287(1)
1534	BFJ65_g9906	g9192		80	4	contig_6_pilon					1943673	1944726	C	orthogroup10582	125(1):A23(1):Fus2(1):CB3(1):A13(1):A28(1):PG(1):fo47(1):4287(1)
1535	BFJ65_g9936	g9302		80	7	contig_6_pilon			Yes		2321836	2322461	C	orthogroup6975	125(1):A23(1):Fus2(1):CB3(1):A13(1):A28(1):PG(1):fo47(1):4287(1)
1536	BFJ65_g8541	g8141		80	11	contig_5_pilon					3122416	3123422	C	orthogroup2334	125(1):A23(1):Fus2(1):CB3(2):A13(0):A28(2):PG(1):fo47(1):4287(4)
1537	BFJ65_g8582	g7680		80	4	contig_5_pilon					1635957	1636917	C	orthogroup2565	125(1):A23(1):Fus2(1):CB3(1):A13(1):A28(1):PG(1):fo47(3):4287(3)
1538	BFJ65_g5317	g4537		80	17	contig_3_pilon					1789043	1790552	C	orthogroup2391	125(1):A23(1):Fus2(1):CB3(1):A13(1):A28(1):PG(1):fo47(3):4287(3)
1539	BFJ65_g15483	g14281		80	23	contig_11_pilon					989178	993879	C	orthogroup17	125(35):A23(31):Fus2(31):CB3(30):A13(29):A28(28):PG(30):fo47(33):4287(28)
1540	BFJ65_g13898	g13081		80	5	contig_9_pilon				CAZY	2446141	2447761	C	orthogroup1411	125(2):A23(2):Fus2(2):CB3(2):A13(2):A28(2):PG(2):fo47(2):4287(2)
1541	BFJ65_g8789	g7571		80	10	contig_5_pilon			Yes		1287307	1287653	C	orthogroup6016	125(1):A23(1):Fus2(1):CB3(1):A13(1):A28(1):PG(1):fo47(1):4287(1)
1542	BFJ65_g18568	CUFF_4202_1_58		80	4	contig_20_pilon			Yes		262225	262812	LS	orthogroup1516	125(3):A23(3):Fus2(3):CB3(1):A13(3):A28(2):PG(1):fo47(1):4287(1)
1543	BFJ65_g5691	g4726		80	5	contig_3_pilon					2423963	2426748	C	orthogroup4157	125(1):A23(1):Fus2(1):CB3(1):A13(1):A28(1):PG(1):fo47(2):4287(2)
1544	BFJ65_g7381	g5986		80	11	contig_4_pilon					1244358	1245097	C	orthogroup5537	125(1):A23(1):Fus2(1):CB3(1):A13(1):A28(1):PG(1):fo47(1):4287(1)
1545	BFJ65_g12755	g11369		80	14	contig_8_pilon			Yes		875895	876235	C	orthogroup11632	125(1):A23(1):Fus2(1):CB3(1):A13(1):A28(1):PG(1):fo47(1):4287(0)
1546	BFJ65_g11985	g11665		79	27	contig_8_pilon	Yes				1746659	1747584	C	orthogroup2833	125(1):A23(1):Fus2(1):CB3(1):A13(2):A28(2):PG(1):fo47(2):4287(1)
1547	BFJ65_g13332	g13148		79	2	contig_9_pilon					2631888	2633821	C	orthogroup312	125(5):A23(5):Fus2(5):CB3(4):A13(5):A28(4):PG(4):fo47(5):4287(4)
1548	BFJ65_g8058	g7923		79	3	contig_5_pilon			Yes		2480430	2481319	C	orthogroup3411	125(1):A23(1):Fus2(1):CB3(1):A13(1):A28(1):PG(1):fo47(3):4287(1)
1549	BFJ65_g16014	g14552		79	36	contig_12_pilon				CAZY	510326	511498	C	orthogroup5035	125(1):A23(1):Fus2(1):CB3(1):A13(1):A28(1):PG(1):fo47(2):4287(1)
1550	BFJ65_g2790	g2829		79	11	contig_2_pilon					2165224	2167050	C	orthogroup819	125(2):A23(2):Fus2(2):CB3(2):A13(2):A28(2):PG(2):fo47(5):4287(5)
1551	BFJ65_g16458	NS_01373		79	16	contig_13_pilon					160397	160627	C	orthogroup12687	125(1):A23(1):Fus2(1):CB3(1):A13(0):A28(1):PG(1):fo47(0):4287(0)
1552	BFJ65_g6640	g6547		79	10	contig_4_pilon					3097651	3098654	C	orthogroup5016	125(1):A23(1):Fus2(1):CB3(1):A13(1):A28(1):PG(1):fo47(2):4287(1)
1553	BFJ65_g5453	g4986		79	9	contig_3_pilon					3317427	3318598	C	orthogroup8027	125(1):A23(1):Fus2(1):CB3(1):A13(1):A28(1):PG(1):fo47(1):4287(1)
1554	BFJ65_g6864	g6343		79	16	contig_4_pilon					2387055	2388734	C	orthogroup449	125(6):A23(6):Fus2(4):CB3(2):A13(3):A28(3):PG(2):fo47(3):4287(4)
1555	BFJ65_g8522	g7194		79	3	contig_5_pilon					126516	128544	C	orthogroup756	125(3):A23(3):Fus2(3):CB3(3):A13(3):A28(3):PG(3):fo47(3):4287(2)
1556	BFJ65_g650	g1135		79	5	contig_1_pilon					3628108	3629363	C	orthogroup7087	125(1):A23(1):Fus2(1):CB3(1):A13(1):A28(1):PG(1):fo47(1):4287(1)
1557	BFJ65_g11427	g10567		79	10	contig_7_pilon					2260365	2260958	C	orthogroup7978	125(1):A23(1):Fus2(1):CB3(1):A13(1):A28(1):PG(1):fo47(1):4287(1)
1558	BFJ65_g8738	g8061		79	4	contig_5_pilon					2911841	2912811	C	orthogroup3947	125(1):A23(1):Fus2(1):CB3(1):A13(1):A28(1):PG(1):fo47(2):4287(2)
1559	BFJ65_g11506	g10215		79	9	contig_7_pilon					1084587	1085195	C	orthogroup9034	125(1):A23(1):Fus2(1):CB3(1):A13(1):A28(1):PG(1):fo47(1):4287(1)
1560	BFJ65_g16526	g15346		79	11	contig_13_pilon					956364	959785	C	orthogroup361	125(4):A23(3):Fus2(4):CB3(3):A13(3):A28(3):PG(3):fo47(7):4287(8)
1561	BFJ65_g14247	g12911		79	78	contig_9_pilon					2038634	2039899	C	orthogroup6508	125(1):A23(1):Fus2(1):CB3(1):A13(1):A28(1):PG(1):fo47(1):4287(1)
1562	BFJ65_g11786	g10954		79	13	contig_7_pilon					3342148	3344131	C	orthogroup13	125(37):A23(35):Fus2(36):CB3(39):A13(43):A28(37):PG(38):fo47(49):4287(49)
1563	BFJ65_g9144	g7377		79	7	contig_5_pilon					651303	652571	C	orthogroup9195	125(1):A23(1):Fus2(1):CB3(1):A13(1):A28(1):PG(1):fo47(1):4287(1)
1564	BFJ65_g18690	g17126		79	13	contig_21_pilon				Transposon	166446	167963	PS	orthogroup208	125(7):A23(15):Fus2(16):CB3(0):A13(2):A28(10):PG(1):fo47(0):4287(0)
1565	BFJ65_g9268	g9161		78	2	contig_6_pilon			Yes		1848288	1849100	C	orthogroup7746	125(1):A23(1):Fus2(1):CB3(1):A13(1):A28(1):PG(1):fo47(1):4287(1)
1566	BFJ65_g7819	g8150		78	11	contig_5_pilon		Yes			3148664	3151994	C	orthogroup158	125(7):A23(7):Fus2(5):CB3(3):A13(4):A28(2):PG(12):fo47(6):4287(12)
1567	BFJ65_g168	g512		78	4	contig_1_pilon					1600046	1600954	C	orthogroup8978	125(1):A23(1):Fus2(1):CB3(1):A13(1):A28(1):PG(1):fo47(1):4287(1)
1568	BFJ65_g2474	g2735		78	12	contig_2_pilon					1893431	1894461	C	orthogroup1561	125(2):A23(2):Fus2(2):CB3(2):A13(2):A28(2):PG(2):fo47(2):4287(1)
1569	BFJ65_g474	g597		78	3	contig_1_pilon					1887545	1890106	C	orthogroup11048	125(1):A23(1):Fus2(1):CB3(1):A13(1):A28(1):PG(1):fo47(1):4287(1)
1570	BFJ65_g9400	g9736		78	10	contig_6_pilon	Yes				3687471	3688836	C	orthogroup10023	125(1):A23(1):Fus2(1):CB3(1):A13(1):A28(1):PG(1):fo47(1):4287(1)
1571	BFJ65_g2333	g2968		78	38	contig_2_pilon					2674500	2675460	C	orthogroup6679	125(1):A23(1):Fus2(1):CB3(1):A13(1):A28(1):PG(1):fo47(1):4287(1)
1572	BFJ65_g12488	g11898		78	18	contig_8_pilon			Yes		2525981	2526441	C	orthogroup6275	125(1):A23(1):Fus2(1):CB3(1):A13(1):A28(1):PG(1):fo47(1):4287(1)
1573	BFJ65_g6819	g5858		78	24	contig_4_pilon					854794	858443	C	orthogroup595	125(2):A23(2):Fus2(2):CB3(4):A13(2):A28(4):PG(3):fo47(5):4287(5)
1574	BFJ65_g1232	g243		78	6	contig_1_pilon					664615	665412	C	orthogroup5236	125(1):A23(1):Fus2(1):CB3(1):A13(1):A28(1):PG(1):fo47(2):4287(1)
1575	BFJ65_g2354	g2347		78	12	contig_2_pilon					734002	736657	C	orthogroup1420	125(2):A23(2):Fus2(2):CB3(2):A13(2):A28(1):PG(2):fo47(2):4287(3)
1576	BFJ65_g12601	g11702		78	2	contig_8_pilon			Yes		1833203	1834279	C	orthogroup4742	125(1):A23(1):Fus2(1):CB3(1):A13(1):A28(1):PG(1):fo47(2):4287(1)
1577	BFJ65_g8649	g8185		78	13	contig_5_pilon					3264880	3265398	C	orthogroup5916	125(1):A23(1):Fus2(1):CB3(1):A13(1):A28(1):PG(1):fo47(1):4287(1)
1578	BFJ65_g12771	g11700		78	19	contig_8_pilon			Yes		1829502	1829841	C	orthogroup3653	125(1):A23(1):Fus2(1):CB3(1):A13(1):A28(1):PG(1):fo47(2):4287(2)
1579	BFJ65_g7361	g6254		78	4	contig_4_pilon					2088199	2089361	C	orthogroup3819	125(1):A23(1):Fus2(1):CB3(1):A13(1):A28(1):PG(1):fo47(2):4287(2)
1580	BFJ65_g10351	g9245		78	18	contig_6_pilon					2135972	2136393	C	orthogroup7490	125(1):A23(1):Fus2(1):CB3(1):A13(1):A28(1):PG(1):fo47(1):4287(1)
1581	BFJ65_g12921	g11266		78	15	contig_8_pilon	Yes			CAZY	582914	584542	C	orthogroup1282	125(2):A23(2):Fus2(2):CB3(2):A13(3):A28(2):PG(2):fo47(2):4287(2)
1582	BFJ65_g9017	g8081		78	7	contig_5_pilon					2969277	2970939	C	orthogroup8946	125(1):A23(1):Fus2(1):CB3(1):A13(1):A28(1):PG(1):fo47(1):4287(1)
1583	BFJ65_g2165	g1607		78	6	contig_1_pilon					5185962	5186584	C	orthogroup6925	125(1):A23(1):Fus2(1):CB3(1):A13(1):A28(1):PG(1):fo47(1):4287(1)
1584	BFJ65_g10451	g9062		78	12	contig_6_pilon					1509862	1510332	C	orthogroup5790	125(1):A23(1):Fus2(1):CB3(1):A13(1):A28(1):PG(1):fo47(1):4287(1)
1585	BFJ65_g3979	g2436		78	5	contig_2_pilon					983136	985115	C	orthogroup160	125(6):A23(6):Fus2(6):CB3(6):A13(6):A28(6):PG(6):fo47(9):4287(7)
1586	BFJ65_g11876	g10338		78	1	contig_7_pilon					1513622	1514822	C	orthogroup9160	125(1):A23(1):Fus2(1):CB3(1):A13(1):A28(1):PG(1):fo47(1):4287(1)
1587	BFJ65_g10618	g9418		78	8	contig_6_pilon					2675704	2677079	C	orthogroup874	125(2):A23(2):Fus2(2):CB3(2):A13(2):A28(2):PG(2):fo47(5):4287(4)
1588	BFJ65_g4237	g2668		78	9	contig_2_pilon					1681124	1682689	C	orthogroup5814	125(1):A23(1):Fus2(1):CB3(1):A13(1):A28(1):PG(1):fo47(1):4287(1)
1589	BFJ65_g7708	g5867		78	4	contig_4_pilon	Yes			CAZY	880856	882035	C	orthogroup3863	125(1):A23(1):Fus2(1):CB3(1):A13(1):A28(1):PG(1):fo47(2):4287(2)
1590	BFJ65_g6126	g6471		77	11	contig_4_pilon					2836676	2837024	C	orthogroup3821	125(1):A23(1):Fus2(1):CB3(1):A13(1):A28(1):PG(1):fo47(2):4287(2)
1591	BFJ65_g9318	g9177		77	2	contig_6_pilon					1898119	1899710	C	orthogroup10577	125(1):A23(1):Fus2(1):CB3(1):A13(1):A28(1):PG(1):fo47(1):4287(1)
1592	BFJ65_g280	g1862		77	4	contig_1_pilon	Yes			CAZY	5871441	5872273	C	orthogroup10229	125(1):A23(1):Fus2(1):CB3(1):A13(1):A28(1):PG(1):fo47(1):4287(1)
1593	BFJ65_g9445	g9286		77	2	contig_6_pilon					2271939	2274479	C	orthogroup261	125(3):A23(3):Fus2(3):CB3(5):A13(10):A28(4):PG(5):fo47(7):4287(5)
1594	BFJ65_g479	g592		77	0	contig_1_pilon			Yes		1871358	1871868	C	orthogroup11869	125(1):A23(1):Fus2(1):CB3(1):A13(1):A28(1):PG(1):fo47(0):4287(1)
1595	BFJ65_g545	g1187		77	1	contig_1_pilon					3797714	3799684	C	orthogroup3460	125(1):A23(1):Fus2(1):CB3(1):A13(1):A28(1):PG(2):fo47(2):4287(1)
1596	BFJ65_g6432	g5899		77	5	contig_4_pilon				CAZY	977425	979971	C	orthogroup27	125(22):A23(22):Fus2(22):CB3(17):A13(20):A28(19):PG(19):fo47(27):4287(24)
1597	BFJ65_g4763	g5097		77	3	contig_3_pilon			Yes		3668782	3669118	C	orthogroup10931	125(1):A23(1):Fus2(1):CB3(1):A13(1):A28(1):PG(1):fo47(1):4287(1)
1598	BFJ65_g10957	g10822		77	12	contig_7_pilon					2988796	2989647	C	orthogroup7427	125(1):A23(1):Fus2(1):CB3(1):A13(1):A28(1):PG(1):fo47(1):4287(1)
1599	BFJ65_g8293	g7439		77	13	contig_5_pilon					819267	820514	C	orthogroup10040	125(1):A23(1):Fus2(1):CB3(1):A13(1):A28(1):PG(1):fo47(1):4287(1)
1600	BFJ65_g863	g829		77	11	contig_1_pilon			Yes		2663121	2664052	C	orthogroup1211	125(1):A23(1):Fus2(1):CB3(1):A13(1):A28(1):PG(1):fo47(6):4287(6)
1601	BFJ65_g8399	g7593		77	20	contig_5_pilon					1349496	1350605	C	orthogroup671	125(3):A23(3):Fus2(3):CB3(3):A13(3):A28(3):PG(3):fo47(3):4287(3)
1602	BFJ65_g494	g757		77	24	contig_1_pilon			Yes		2464641	2465285	C	orthogroup280	125(2):A23(2):Fus2(2):CB3(3):A13(5):A28(4):PG(4):fo47(5):4287(16)
1603	BFJ65_g11288	g10103		77	10	contig_7_pilon					724700	726708	C	orthogroup2882	125(1):A23(1):Fus2(1):CB3(1):A13(1):A28(1):PG(1):fo47(4):4287(1)
1604	BFJ65_g11360	g10838		77	3	contig_7_pilon					3016998	3018670	C	orthogroup7416	125(1):A23(1):Fus2(1):CB3(1):A13(1):A28(1):PG(1):fo47(1):4287(1)
1605	BFJ65_g15317	g14145		77	12	contig_11_pilon					593600	594939	C	orthogroup11407	125(1):A23(1):Fus2(1):CB3(1):A13(1):A28(1):PG(1):fo47(1):4287(0)
1606	BFJ65_g5375	g4634		77	15	contig_3_pilon					2122088	2123140	C	orthogroup438	125(2):A23(1):Fus2(2):CB3(1):A13(1):A28(1):PG(1):fo47(10):4287(15)
1607	BFJ65_g7177	g5950		77	7	contig_4_pilon					1137962	1139149	C	orthogroup5517	125(1):A23(1):Fus2(1):CB3(1):A13(1):A28(1):PG(1):fo47(1):4287(1)
1608	BFJ65_g16631	g15306		77	46	contig_13_pilon			Yes		850922	851338	C	orthogroup10795	125(1):A23(1):Fus2(1):CB3(1):A13(1):A28(1):PG(1):fo47(1):4287(1)
1609	BFJ65_g9079	g8299		77	7	contig_5_pilon			Yes		3628646	3629271	C	orthogroup4628	125(1):A23(1):Fus2(1):CB3(1):A13(1):A28(1):PG(1):fo47(1):4287(2)
1610	BFJ65_g9107	g8443		77	4	contig_5_pilon			Yes		4037020	4037713	C	orthogroup5205	125(1):A23(1):Fus2(1):CB3(1):A13(1):A28(1):PG(1):fo47(2):4287(1)
1611	BFJ65_g7333	g7103		77	14	contig_4_pilon				Antismash	4699197	4700514	C	orthogroup99	125(8):A23(8):Fus2(8):CB3(9):A13(10):A28(9):PG(8):fo47(9):4287(8)
1612	BFJ65_g10664	g10801		76	3	contig_7_pilon					2933933	2937308	C	orthogroup4319	125(1):A23(1):Fus2(1):CB3(1):A13(1):A28(1):PG(1):fo47(2):4287(2)
1613	BFJ65_g6044	g6531		76	9	contig_4_pilon					3056014	3057888	C	orthogroup400	125(2):A23(2):Fus2(2):CB3(3):A13(6):A28(5):PG(2):fo47(5):4287(9)
1614	BFJ65_g6222	g5900		76	22	contig_4_pilon					988463	990309	C	orthogroup5485	125(1):A23(1):Fus2(1):CB3(1):A13(1):A28(1):PG(1):fo47(1):4287(1)
1615	BFJ65_g1233	g714		76	2	contig_1_pilon					2298467	2299825	C	orthogroup155	125(6):A23(6):Fus2(6):CB3(6):A13(6):A28(6):PG(6):fo47(9):4287(8)
1616	BFJ65_g565	g600		76	7	contig_1_pilon					1894930	1896319	C	orthogroup724	125(1):A23(1):Fus2(1):CB3(1):A13(1):A28(1):PG(1):fo47(10):4287(10)
1617	BFJ65_g10934	g10060		76	3	contig_7_pilon				CAZY	619174	620790	C	orthogroup345	125(4):A23(4):Fus2(4):CB3(4):A13(3):A28(5):PG(5):fo47(6):4287(3)
1618	BFJ65_g8242	g8093		76	6	contig_5_pilon					3006214	3008083	C	orthogroup160	125(6):A23(6):Fus2(6):CB3(6):A13(6):A28(6):PG(6):fo47(9):4287(7)
1619	BFJ65_g18357	g16911		76	9	contig_19_pilon					401514	403390	PS	orthogroup237	125(8):A23(5):Fus2(6):CB3(3):A13(4):A28(3):PG(4):fo47(7):4287(7)
1620	BFJ65_g4901	g5174		76	10	contig_3_pilon				CAZY	3901184	3902144	C	orthogroup7720	125(1):A23(1):Fus2(1):CB3(1):A13(1):A28(1):PG(1):fo47(1):4287(1)
1621	BFJ65_g10021	g9779		76	20	contig_6_pilon					3803859	3808735	C	orthogroup17	125(35):A23(31):Fus2(31):CB3(30):A13(29):A28(28):PG(30):fo47(33):4287(28)
1622	BFJ65_g3376	g3427		76	4	contig_2_pilon					3900662	3901989	C	orthogroup1988	125(1):A23(1):Fus2(1):CB3(1):A13(1):A28(1):PG(1):fo47(4):4287(4)
1623	BFJ65_g8478	g8164		76	5	contig_5_pilon	Yes				3197813	3199101	C	orthogroup675	125(3):A23(3):Fus2(3):CB3(3):A13(3):A28(3):PG(3):fo47(3):4287(3)
1624	BFJ65_g5312	g4974		76	5	contig_3_pilon					3274770	3276327	C	orthogroup3735	125(1):A23(1):Fus2(1):CB3(1):A13(1):A28(1):PG(1):fo47(2):4287(2)
1625	BFJ65_g3412	g3164		76	14	contig_2_pilon				Antismash	3177932	3179794	C	orthogroup18	125(32):A23(30):Fus2(29):CB3(29):A13(33):A28(27):PG(32):fo47(22):4287(25)
1626	BFJ65_g8741	g7547		76	20	contig_5_pilon	Yes				1210312	1212257	C	orthogroup6034	125(1):A23(1):Fus2(1):CB3(1):A13(1):A28(1):PG(1):fo47(1):4287(1)
1627	BFJ65_g10182	g9277		76	1	contig_6_pilon					2238252	2239872	C	orthogroup8707	125(1):A23(1):Fus2(1):CB3(1):A13(1):A28(1):PG(1):fo47(1):4287(1)
1628	BFJ65_g8840	g8025		76	3	contig_5_pilon					2826014	2827423	C	orthogroup10902	125(1):A23(1):Fus2(1):CB3(1):A13(1):A28(1):PG(1):fo47(1):4287(1)
1629	BFJ65_g10349	g9715		76	11	contig_6_pilon					3640236	3640917	C	orthogroup4	125(54):A23(52):Fus2(52):CB3(49):A13(52):A28(56):PG(49):fo47(80):4287(84)
1630	BFJ65_g3889	g3191		76	10	contig_2_pilon					3251829	3252858	C	orthogroup4161	125(1):A23(1):Fus2(1):CB3(1):A13(1):A28(2):PG(1):fo47(2):4287(1)
1631	BFJ65_g1876	g1602		76	2	contig_1_pilon					5177922	5178822	C	orthogroup258	125(4):A23(4):Fus2(4):CB3(5):A13(4):A28(5):PG(5):fo47(4):4287(10)
1632	BFJ65_g11763	g10374		76	5	contig_7_pilon					1616789	1618161	C	orthogroup4095	125(1):A23(1):Fus2(1):CB3(1):A13(1):A28(1):PG(1):fo47(2):4287(2)
1633	BFJ65_g3958	g2293		76	11	contig_2_pilon					612530	613911	C	orthogroup9208	125(1):A23(1):Fus2(1):CB3(1):A13(1):A28(1):PG(1):fo47(1):4287(1)
1634	BFJ65_g18353	g16926		76	15	contig_19_pilon				Transposon	452045	457063	PS	orthogroup208	125(7):A23(15):Fus2(16):CB3(0):A13(2):A28(10):PG(1):fo47(0):4287(0)
1635	BFJ65_g11204	g10607		76	5	contig_7_pilon			Yes		2374983	2375576	C	orthogroup2551	125(1):A23(1):Fus2(2):CB3(1):A13(1):A28(1):PG(1):fo47(2):4287(3)
1636	BFJ65_g2006	g1649		76	13	contig_1_pilon			Yes		5305128	5306034	C	orthogroup3513	125(1):A23(1):Fus2(1):CB3(1):A13(1):A28(1):PG(1):fo47(2):4287(2)
1637	BFJ65_g14345	g12326		76	28	contig_9_pilon	Yes		Yes		522430	523249	C	orthogroup3771	125(1):A23(1):Fus2(1):CB3(1):A13(1):A28(1):PG(1):fo47(1):4287(3)
1638	BFJ65_g2223	g3131		75	21	contig_2_pilon			Yes		3092441	3093408	C	orthogroup5877	125(1):A23(1):Fus2(1):CB3(1):A13(1):A28(1):PG(1):fo47(1):4287(1)
1639	BFJ65_g4336	g4564		75	1	contig_3_pilon					1891542	1892582	C	orthogroup6607	125(1):A23(1):Fus2(1):CB3(1):A13(1):A28(1):PG(1):fo47(1):4287(1)
1640	BFJ65_g4433	g4947		75	2	contig_3_pilon				Transposon	3170537	3172812	C	orthogroup1981	125(1):A23(1):Fus2(1):CB3(1):A13(1):A28(1):PG(1):fo47(4):4287(4)
1641	BFJ65_g2407	g2909		75	3	contig_2_pilon					2427780	2428681	C	orthogroup6185	125(1):A23(1):Fus2(1):CB3(1):A13(1):A28(1):PG(1):fo47(1):4287(1)
1642	BFJ65_g247	g684		75	4	contig_1_pilon					2215120	2216096	C	orthogroup8826	125(1):A23(1):Fus2(1):CB3(1):A13(1):A28(1):PG(1):fo47(1):4287(1)
1643	BFJ65_g6662	g7007		75	9	contig_4_pilon					4438521	4440782	C	orthogroup193	125(6):A23(6):Fus2(6):CB3(6):A13(5):A28(6):PG(6):fo47(7):4287(5)
1644	BFJ65_g6556	g6528		75	6	contig_4_pilon					3049848	3051362	C	orthogroup9433	125(1):A23(1):Fus2(1):CB3(1):A13(1):A28(1):PG(1):fo47(1):4287(1)
1645	BFJ65_g11134	g10362		75	12	contig_7_pilon				Transposon	1584576	1587138	C	orthogroup3666	125(1):A23(1):Fus2(1):CB3(1):A13(1):A28(1):PG(1):fo47(2):4287(2)
1646	BFJ65_g5073	g4822		75	3	contig_3_pilon			Yes		2742477	2743253	C	orthogroup294	125(4):A23(4):Fus2(4):CB3(4):A13(4):A28(4):PG(4):fo47(7):4287(7)
1647	BFJ65_g8414	g7173		75	10	contig_5_pilon					73628	75344	C	orthogroup8313	125(1):A23(1):Fus2(1):CB3(1):A13(1):A28(1):PG(1):fo47(1):4287(1)
1648	BFJ65_g9995	g9150		75	7	contig_6_pilon					1812540	1813703	C	orthogroup4750	125(1):A23(1):Fus2(1):CB3(1):A13(1):A28(1):PG(1):fo47(1):4287(2)
1649	BFJ65_g1369	g1583		75	3	contig_1_pilon					5125833	5126995	C	orthogroup6910	125(1):A23(1):Fus2(1):CB3(1):A13(1):A28(1):PG(1):fo47(1):4287(1)
1650	BFJ65_g10126	g9359		75	2	contig_6_pilon					2515928	2516814	C	orthogroup8180	125(1):A23(1):Fus2(1):CB3(1):A13(1):A28(1):PG(1):fo47(1):4287(1)
1651	BFJ65_g3588	g3669		75	6	contig_2_pilon					4635733	4637792	C	orthogroup2992	125(1):A23(1):Fus2(1):CB3(1):A13(1):A28(1):PG(1):fo47(2):4287(3)
1652	BFJ65_g3656	g3437		75	4	contig_2_pilon					3926958	3928363	C	orthogroup6183	125(1):A23(1):Fus2(1):CB3(1):A13(1):A28(1):PG(1):fo47(1):4287(1)
1653	BFJ65_g16423	g15402		75	3	contig_13_pilon	Yes			CAZY; Antismash	1093486	1094717	C	orthogroup972	125(2):A23(2):Fus2(2):CB3(6):A13(2):A28(2):PG(2):fo47(2):4287(2)
1654	BFJ65_g7461	g6432		75	13	contig_4_pilon			Yes		2675790	2676533	C	orthogroup6057	125(1):A23(1):Fus2(1):CB3(1):A13(1):A28(1):PG(1):fo47(1):4287(1)
1655	BFJ65_g64	g131		74	5	contig_1_pilon	Yes		Yes		363982	364366	C	orthogroup9828	125(1):A23(1):Fus2(1):CB3(0):A13(1):A28(1):PG(1):fo47(1):4287(2)
1656	BFJ65_g12163	g11370		74	4	contig_8_pilon			Yes		876698	877312	C	orthogroup4943	125(1):A23(1):Fus2(2):CB3(1):A13(1):A28(1):PG(1):fo47(1):4287(1)
1657	BFJ65_g6311	g6607		74	4	contig_4_pilon					3294321	3297148	C	orthogroup5689	125(1):A23(1):Fus2(1):CB3(1):A13(1):A28(1):PG(1):fo47(1):4287(1)
1658	BFJ65_g368	g782		74	9	contig_1_pilon			Yes		2534484	2535240	C	orthogroup6221	125(1):A23(1):Fus2(1):CB3(1):A13(1):A28(1):PG(1):fo47(1):4287(1)
1659	BFJ65_g5299	g5214		74	2	contig_3_pilon					4061406	4063664	C	orthogroup9076	125(1):A23(1):Fus2(1):CB3(1):A13(1):A28(1):PG(1):fo47(1):4287(1)
1660	BFJ65_g2968	g2690		74	21	contig_2_pilon					1765068	1766137	C	orthogroup5800	125(1):A23(1):Fus2(1):CB3(1):A13(1):A28(1):PG(1):fo47(1):4287(1)
1661	BFJ65_g4832	g5302		74	4	contig_3_pilon					4346283	4347378	C	orthogroup1905	125(2):A23(2):Fus2(2):CB3(2):A13(2):A28(1):PG(2):fo47(1):4287(1)
1662	BFJ65_g9624	g9552		74	10	contig_6_pilon					3063272	3064283	C	orthogroup8293	125(1):A23(1):Fus2(1):CB3(1):A13(1):A28(1):PG(1):fo47(1):4287(1)
1663	BFJ65_g11014	g10631		74	3	contig_7_pilon					2449748	2451155	C	orthogroup759	125(3):A23(3):Fus2(3):CB3(3):A13(3):A28(3):PG(3):fo47(4):4287(1)
1664	BFJ65_g991	g777		74	1	contig_1_pilon					2525249	2525869	C	orthogroup6227	125(1):A23(1):Fus2(1):CB3(1):A13(1):A28(1):PG(1):fo47(1):4287(1)
1665	BFJ65_g6827	g6774		74	23	contig_4_pilon					3781584	3782015	C	orthogroup9612	125(1):A23(1):Fus2(1):CB3(1):A13(1):A28(1):PG(1):fo47(1):4287(1)
1666	BFJ65_g1268	g503		74	7	contig_1_pilon					1575243	1576620	C	orthogroup3951	125(1):A23(1):Fus2(1):CB3(1):A13(1):A28(1):PG(1):fo47(2):4287(2)
1667	BFJ65_g8152	g7248		74	7	contig_5_pilon					269487	271107	C	orthogroup10858	125(1):A23(1):Fus2(1):CB3(1):A13(1):A28(1):PG(1):fo47(1):4287(1)
1668	BFJ65_g5529	g5065		74	9	contig_3_pilon					3562850	3564779	C	orthogroup7560	125(1):A23(1):Fus2(1):CB3(1):A13(1):A28(1):PG(1):fo47(1):4287(1)
1669	BFJ65_g8900	g8190		74	13	contig_5_pilon					3285248	3285903	C	orthogroup5918	125(1):A23(1):Fus2(1):CB3(1):A13(1):A28(1):PG(1):fo47(1):4287(1)
1670	BFJ65_g8970BFJ65_g8970	g8454		74	11	contig_5_pilon					4072279	4075170	C	orthogroup4092	125(1):A23(1):Fus2(1):CB3(1):A13(2):A28(1):PG(2):fo47(1):4287(1)
1671	BFJ65_g1890	g992		74	13	contig_1_pilon			Yes		3187130	3187530	C	orthogroup3972	125(1):A23(1):Fus2(1):CB3(1):A13(1):A28(1):PG(1):fo47(2):4287(2)
1672	BFJ65_g3959	g2292		74	8	contig_2_pilon					610168	611956	C	orthogroup9209	125(1):A23(1):Fus2(1):CB3(1):A13(1):A28(1):PG(1):fo47(1):4287(1)
1673	BFJ65_g1972	g1275		74	13	contig_1_pilon					4092246	4093032	C	orthogroup10250	125(1):A23(1):Fus2(1):CB3(1):A13(1):A28(1):PG(1):fo47(1):4287(1)
1674	BFJ65_g7508	g6051		74	6	contig_4_pilon					1472498	1473362	C	orthogroup5583	125(1):A23(1):Fus2(1):CB3(1):A13(1):A28(1):PG(1):fo47(1):4287(1)
1675	BFJ65_g4071	g2629		74	4	contig_2_pilon			Yes		1562255	1562682	C	orthogroup5831	125(1):A23(1):Fus2(1):CB3(1):A13(1):A28(1):PG(1):fo47(1):4287(1)
1676	BFJ65_g7974	g7958		74	17	contig_5_pilon					2601841	2605344	C	orthogroup8600	125(1):A23(1):Fus2(1):CB3(1):A13(1):A28(1):PG(1):fo47(1):4287(1)
1677	BFJ65_g93	g792		74	5	contig_1_pilon			Yes		2553217	2554050	C	orthogroup3360	125(1):A23(1):Fus2(1):CB3(1):A13(1):A28(1):PG(1):fo47(2):4287(2)
1678	BFJ65_g7827	g8158		73	3	contig_5_pilon					3177466	3180590	C	orthogroup2142	125(2):A23(2):Fus2(2):CB3(2):A13(1):A28(1):PG(1):fo47(1):4287(2)
1679	BFJ65_g2375	g3693		73	28	contig_2_pilon			Yes		4702920	4703588	C	orthogroup9948	125(1):A23(1):Fus2(1):CB3(1):A13(1):A28(1):PG(1):fo47(1):4287(1)
1680	BFJ65_g4686	g5288		73	1	contig_3_pilon					4298785	4305834	C	orthogroup5778	125(1):A23(1):Fus2(1):CB3(1):A13(1):A28(1):PG(1):fo47(1):4287(1)
1681	BFJ65_g2868	g2495		73	3	contig_2_pilon					1164578	1166427	C	orthogroup8188	125(1):A23(1):Fus2(1):CB3(1):A13(1):A28(1):PG(1):fo47(1):4287(1)
1682	BFJ65_g17590	g16249		73	6	contig_16_pilon		Yes			334647	336074	PS	orthogroup189	125(8):A23(10):Fus2(8):CB3(4):A13(5):A28(6):PG(4):fo47(5):4287(4)
1683	BFJ65_g871	g825		73	6	contig_1_pilon					2653407	2654586	C	orthogroup6194	125(1):A23(1):Fus2(1):CB3(1):A13(1):A28(1):PG(1):fo47(1):4287(1)
1684	BFJ65_g9874	g9620		73	5	contig_6_pilon				CAZY	3311521	3312504	C	orthogroup1469	125(2):A23(2):Fus2(2):CB3(2):A13(2):A28(2):PG(2):fo47(2):4287(2)
1685	BFJ65_g5142	g4554		73	9	contig_3_pilon					1845951	1847931	C	orthogroup1925	125(2):A23(2):Fus2(3):CB3(1):A13(1):A28(1):PG(1):fo47(2):4287(2)
1686	BFJ65_g18417	g16807		73	5	contig_19_pilon		Yes			74148	75575	PS	orthogroup189	125(8):A23(10):Fus2(8):CB3(4):A13(5):A28(6):PG(4):fo47(5):4287(4)
1687	BFJ65_g10206	g9295		73	7	contig_6_pilon			Yes		2303891	2304271	C	orthogroup8698	125(1):A23(1):Fus2(1):CB3(1):A13(1):A28(1):PG(1):fo47(1):4287(1)
1688	BFJ65_g1697	g1556		73	7	contig_1_pilon					5044922	5047299	C	orthogroup1113	125(1):A23(1):Fus2(1):CB3(1):A13(1):A28(1):PG(1):fo47(7):4287(6)
1689	BFJ65_g3876	g2816		73	12	contig_2_pilon			Yes		2123854	2124229	C	orthogroup6130	125(1):A23(1):Fus2(1):CB3(1):A13(1):A28(1):PG(1):fo47(1):4287(1)
1690	BFJ65_g3902	NS_05107		73	11	contig_2_pilon			Yes		4011899	4012093	C	orthogroup13934	125(1):A23(1):Fus2(1):CB3(0):A13(0):A28(0):PG(0):fo47(0):4287(0)
1691	BFJ65_g18139	g16771		73	22	contig_18_pilon	Yes			CAZY	541013	541959	LS	orthogroup8680	125(1):A23(1):Fus2(1):CB3(1):A13(1):A28(1):PG(1):fo47(1):4287(1)
1692	BFJ65_g12950	g11746		73	19	contig_8_pilon					2029205	2030239	C	orthogroup11063	125(1):A23(1):Fus2(1):CB3(1):A13(1):A28(1):PG(1):fo47(1):4287(1)
1693	BFJ65_g12985	g11350		73	26	contig_8_pilon					819808	820903	C	orthogroup803	125(4):A23(4):Fus2(4):CB3(2):A13(2):A28(2):PG(2):fo47(2):4287(3)
1694	BFJ65_g10513	g9008		73	4	contig_6_pilon			Yes		1317724	1318190	C	orthogroup5759	125(1):A23(1):Fus2(1):CB3(1):A13(1):A28(1):PG(1):fo47(1):4287(1)
1695	BFJ65_g12642	g11837		73	4	contig_8_pilon					2316384	2317899	C	orthogroup2408	125(1):A23(1):Fus2(1):CB3(1):A13(1):A28(1):PG(1):fo47(3):4287(3)
1696	BFJ65_g9273	g9660		72	3	contig_6_pilon					3462022	3464209	C	orthogroup757	125(2):A23(2):Fus2(2):CB3(2):A13(2):A28(2):PG(2):fo47(6):4287(6)
1697	BFJ65_g9277	g8880		72	12	contig_6_pilon					872972	874805	C	orthogroup1991	125(1):A23(1):Fus2(1):CB3(1):A13(1):A28(1):PG(1):fo47(4):4287(4)
1698	BFJ65_g255	g539		72	10	contig_1_pilon			Yes		1714136	1715112	C	orthogroup2080	125(1):A23(1):Fus2(2):CB3(1):A13(2):A28(2):PG(1):fo47(2):4287(3)
1699	BFJ65_g12651	g11462		72	17	contig_8_pilon					1123032	1123340	C	orthogroup7327	125(1):A23(1):Fus2(1):CB3(1):A13(1):A28(1):PG(1):fo47(1):4287(1)
1700	BFJ65_g18337	g16894		72	20	contig_19_pilon				Transposon	345757	348822	PS	orthogroup30	125(49):A23(30):Fus2(44):CB3(15):A13(20):A28(25):PG(4):fo47(0):4287(0)
1701	BFJ65_g2806	g2567		72	6	contig_2_pilon			Yes		1378331	1378952	C	orthogroup5872	125(1):A23(1):Fus2(1):CB3(1):A13(1):A28(1):PG(1):fo47(1):4287(1)
1702	BFJ65_g13567	g12610		72	10	contig_9_pilon				CAZY	1270908	1272113	C	orthogroup7216	125(1):A23(1):Fus2(1):CB3(1):A13(1):A28(1):PG(1):fo47(1):4287(1)
1703	BFJ65_g11123	g10187		72	6	contig_7_pilon					989241	991219	C	orthogroup11022	125(1):A23(1):Fus2(1):CB3(1):A13(1):A28(1):PG(1):fo47(1):4287(1)
1704	BFJ65_g9806	g9841		72	8	contig_6_pilon					3977969	3979380	C	orthogroup22	125(18):A23(18):Fus2(18):CB3(22):A13(27):A28(22):PG(21):fo47(29):4287(41)
1705	BFJ65_g11198	g10447		72	13	contig_7_pilon					1863340	1864168	C	orthogroup6865	125(1):A23(1):Fus2(1):CB3(1):A13(1):A28(1):PG(1):fo47(1):4287(1)
1706	BFJ65_g18478	g16982		72	7	contig_20_pilon					146656	147478	LS	orthogroup263	125(6):A23(7):Fus2(6):CB3(4):A13(4):A28(5):PG(1):fo47(2):4287(10)
1707	BFJ65_g1412	g545		72	3	contig_1_pilon					1732423	1733611	C	orthogroup10408	125(1):A23(1):Fus2(1):CB3(1):A13(1):A28(1):PG(1):fo47(1):4287(1)
1708	BFJ65_g11436	g10951		72	42	contig_7_pilon					3333070	3334125	C	orthogroup5219	125(1):A23(1):Fus2(1):CB3(1):A13(1):A28(2):PG(1):fo47(1):4287(1)
1709	BFJ65_g11580	g10275		72	9	contig_7_pilon					1272719	1274149	C	orthogroup155	125(6):A23(6):Fus2(6):CB3(6):A13(6):A28(6):PG(6):fo47(9):4287(8)
1710	BFJ65_g7314	g6232		72	6	contig_4_pilon					2003294	2004589	C	orthogroup7921	125(1):A23(1):Fus2(1):CB3(1):A13(1):A28(1):PG(1):fo47(1):4287(1)
1711	BFJ65_g5635	g4461		72	8	contig_3_pilon					1504370	1505709	C	orthogroup10739	125(1):A23(1):Fus2(1):CB3(1):A13(1):A28(1):PG(1):fo47(1):4287(1)
1712	BFJ65_g16743	g15424		72	12	contig_13_pilon					1192276	1193760	C	orthogroup4	125(54):A23(52):Fus2(52):CB3(49):A13(52):A28(56):PG(49):fo47(80):4287(84)
1713	BFJ65_g16522	g15282		72	9	contig_13_pilon					778240	780013	C	orthogroup1	125(76):A23(77):Fus2(78):CB3(76):A13(78):A28(75):PG(78):fo47(98):4287(83)
1714	BFJ65_g3812	g2831		72	4	contig_2_pilon					2173978	2174385	C	orthogroup6141	125(1):A23(1):Fus2(1):CB3(1):A13(1):A28(1):PG(1):fo47(1):4287(1)
1715	BFJ65_g14028	g12897		72	22	contig_9_pilon					2004767	2006622	C	orthogroup164	125(6):A23(7):Fus2(6):CB3(7):A13(7):A28(8):PG(5):fo47(5):4287(6)
1716	BFJ65_g5734	g5103		72	5	contig_3_pilon					3696521	3697889	C	orthogroup4322	125(1):A23(1):Fus2(1):CB3(1):A13(1):A28(1):PG(1):fo47(2):4287(2)
1717	BFJ65_g10662	g10803		71	9	contig_7_pilon					2940656	2941502	C	orthogroup4318	125(1):A23(1):Fus2(1):CB3(1):A13(1):A28(1):PG(1):fo47(2):4287(2)
1718	BFJ65_g46	g251		71	12	contig_1_pilon					696330	697598	C	orthogroup9993	125(1):A23(1):Fus2(1):CB3(1):A13(1):A28(1):PG(1):fo47(1):4287(1)
1719	BFJ65_g7772	g8174		71	7	contig_5_pilon			Yes		3233663	3234180	C	orthogroup2143	125(1):A23(1):Fus2(1):CB3(1):A13(2):A28(1):PG(1):fo47(1):4287(5)
1720	BFJ65_g2264	g2943		71	5	contig_2_pilon				CAZY	2569516	2575445	C	orthogroup10610	125(1):A23(1):Fus2(1):CB3(1):A13(1):A28(1):PG(1):fo47(1):4287(1)
1721	BFJ65_g167	g513		71	21	contig_1_pilon					1601293	1603492	C	orthogroup6251	125(1):A23(1):Fus2(1):CB3(1):A13(1):A28(1):PG(1):fo47(1):4287(1)
1722	BFJ65_g13440	g13277		71	8	contig_9_pilon	Yes			CAZY	2948644	2950179	C	orthogroup412	125(3):A23(3):Fus2(3):CB3(4):A13(6):A28(4):PG(4):fo47(5):4287(3)
1723	BFJ65_g8177	g8367		71	5	contig_5_pilon					3837327	3838039	C	orthogroup8120	125(1):A23(1):Fus2(1):CB3(1):A13(1):A28(1):PG(1):fo47(1):4287(1)
1724	BFJ65_g628	g621		71	2	contig_1_pilon					1988773	1989999	C	orthogroup10514	125(1):A23(1):Fus2(1):CB3(1):A13(1):A28(1):PG(1):fo47(1):4287(1)
1725	BFJ65_g2802	NS_05131		71	15	contig_2_pilon					4209859	4210119	C	orthogroup1318	125(2):A23(2):Fus2(2):CB3(2):A13(2):A28(2):PG(2):fo47(4):4287(1)
1726	BFJ65_g4879	g5329		71	17	contig_3_pilon					4423734	4425335	C	orthogroup6105	125(1):A23(1):Fus2(1):CB3(1):A13(1):A28(1):PG(1):fo47(1):4287(1)
1727	BFJ65_g11041	g10288		71	13	contig_7_pilon			Yes		1324841	1325244	C	orthogroup11799	125(1):A23(1):Fus2(1):CB3(1):A13(1):A28(1):PG(1):fo47(1):4287(0)
1728	BFJ65_g4902	g5177		71	9	contig_3_pilon					3910757	3913360	C	orthogroup7718	125(1):A23(1):Fus2(1):CB3(1):A13(1):A28(1):PG(1):fo47(1):4287(1)
1729	BFJ65_g11079	g10344		71	7	contig_7_pilon			Yes		1529230	1529632	C	orthogroup9159	125(1):A23(1):Fus2(1):CB3(1):A13(1):A28(1):PG(1):fo47(1):4287(1)
1730	BFJ65_g16829	g15587		71	26	contig_14_pilon					402425	404089	LS	orthogroup32	125(18):A23(18):Fus2(18):CB3(16):A13(19):A28(18):PG(18):fo47(20):4287(26)
1731	BFJ65_g850	g1488		71	7	contig_1_pilon					4806095	4807505	C	orthogroup4062	125(1):A23(1):Fus2(1):CB3(1):A13(1):A28(1):PG(1):fo47(2):4287(2)
1732	BFJ65_g5047	g4719		71	7	contig_3_pilon					2404096	2408423	C	orthogroup3370	125(1):A23(1):Fus2(1):CB3(1):A13(1):A28(1):PG(1):fo47(2):4287(2)
1733	BFJ65_g8857	g7904		71	2	contig_5_pilon					2417935	2419334	C	orthogroup4772	125(1):A23(1):Fus2(1):CB3(1):A13(1):A28(1):PG(1):fo47(2):4287(1)
1734	BFJ65_g3158	g2676		71	14	contig_2_pilon					1703672	1706437	C	orthogroup5809	125(1):A23(1):Fus2(1):CB3(1):A13(1):A28(1):PG(1):fo47(1):4287(1)
1735	BFJ65_g9913	g9412		71	11	contig_6_pilon			Yes		2665160	2665525	C	orthogroup6397	125(1):A23(1):Fus2(1):CB3(1):A13(1):A28(1):PG(1):fo47(1):4287(1)
1736	BFJ65_g6917	g6754		71	17	contig_4_pilon					3714147	3714512	C	orthogroup9626	125(1):A23(1):Fus2(1):CB3(1):A13(1):A28(1):PG(1):fo47(1):4287(1)
1737	BFJ65_g735	g508		71	6	contig_1_pilon					1587199	1589840	C	orthogroup1598	125(2):A23(2):Fus2(2):CB3(2):A13(2):A28(1):PG(2):fo47(2):4287(2)
1738	BFJ65_g5292	g4659		71	10	contig_3_pilon					2194355	2195299	C	orthogroup7898	125(1):A23(1):Fus2(1):CB3(1):A13(1):A28(1):PG(1):fo47(1):4287(1)
1739	BFJ65_g12670	g11812		71	15	contig_8_pilon					2250704	2251918	C	orthogroup6808	125(1):A23(1):Fus2(1):CB3(1):A13(1):A28(1):PG(1):fo47(1):4287(1)
1740	BFJ65_g5334	g4355		71	11	contig_3_pilon					1190106	1191465	C	orthogroup10326	125(1):A23(1):Fus2(1):CB3(1):A13(1):A28(1):PG(1):fo47(1):4287(1)
1741	BFJ65_g3435	g2355		71	1	contig_2_pilon					759052	760566	C	orthogroup8070	125(1):A23(1):Fus2(1):CB3(1):A13(1):A28(1):PG(1):fo47(1):4287(1)
1742	BFJ65_g8671	g7507		71	6	contig_5_pilon					1045533	1047141	C	orthogroup8520	125(1):A23(1):Fus2(1):CB3(1):A13(1):A28(1):PG(1):fo47(1):4287(1)
1743	BFJ65_g8708	g7741		71	9	contig_5_pilon			Yes		1851589	1852060	C	orthogroup4049	125(1):A23(1):Fus2(1):CB3(1):A13(1):A28(1):PG(1):fo47(2):4287(2)
1744	BFJ65_g5482	g5043		71	5	contig_3_pilon					3492420	3493702	C	orthogroup11067	125(1):A23(1):Fus2(1):CB3(1):A13(1):A28(1):PG(1):fo47(1):4287(1)
1745	BFJ65_g3591	g3662		71	4	contig_2_pilon					4616290	4618292	C	orthogroup8953	125(1):A23(1):Fus2(1):CB3(1):A13(1):A28(1):PG(1):fo47(1):4287(1)
1746	BFJ65_g10205	g9294		71	4	contig_6_pilon					2302568	2303320	C	orthogroup3888	125(1):A23(1):Fus2(1):CB3(1):A13(1):A28(1):PG(1):fo47(2):4287(2)
1747	BFJ65_g3731	g2680		71	17	contig_2_pilon					1717383	1718841	C	orthogroup674	125(4):A23(4):Fus2(4):CB3(1):A13(3):A28(3):PG(2):fo47(3):4287(3)
1748	BFJ65_g12862	g11518		71	38	contig_8_pilon					1310183	1313474	C	orthogroup2450	125(1):A23(1):Fus2(1):CB3(1):A13(1):A28(1):PG(1):fo47(3):4287(3)
1749	BFJ65_g3848	g2785		71	8	contig_2_pilon			Yes		2025317	2025978	C	orthogroup7435	125(1):A23(1):Fus2(1):CB3(1):A13(1):A28(1):PG(1):fo47(1):4287(1)
1750	BFJ65_g11723	g10461		71	5	contig_7_pilon					1895379	1895770	C	orthogroup12092	125(1):A23(1):Fus2(1):CB3(1):A13(1):A28(1):PG(1):fo47(0):4287(0)
1751	BFJ65_g12998	g12028		71	27	contig_8_pilon					2902908	2904852	C	orthogroup654	125(2):A23(2):Fus2(2):CB3(5):A13(2):A28(4):PG(4):fo47(5):4287(2)
1752	BFJ65_g10625	g9324		71	14	contig_6_pilon					2380939	2383539	C	orthogroup9487	125(1):A23(1):Fus2(1):CB3(1):A13(1):A28(1):PG(1):fo47(1):4287(1)
1753	BFJ65_g9230	g7343		71	7	contig_5_pilon			Yes		532801	533360	C	orthogroup7061	125(1):A23(1):Fus2(1):CB3(1):A13(1):A28(1):PG(1):fo47(1):4287(1)
1754	BFJ65_g246	g685		70	5	contig_1_pilon					2217213	2218664	C	orthogroup516	125(1):A23(1):Fus2(1):CB3(4):A13(6):A28(2):PG(4):fo47(6):4287(6)
1755	BFJ65_g4693	g5281		70	9	contig_3_pilon					4268085	4270011	C	orthogroup5051	125(1):A23(1):Fus2(1):CB3(1):A13(1):A28(1):PG(1):fo47(1):4287(2)
1756	BFJ65_g8095	g7918		70	3	contig_5_pilon					2460107	2462959	C	orthogroup3689	125(1):A23(1):Fus2(1):CB3(1):A13(1):A28(1):PG(1):fo47(2):4287(2)
1757	BFJ65_g895	g434		70	4	contig_1_pilon					1328153	1329484	C	orthogroup7831	125(1):A23(1):Fus2(1):CB3(1):A13(1):A28(1):PG(1):fo47(1):4287(1)
1758	BFJ65_g9502	g9640		70	15	contig_6_pilon					3401147	3402445	C	orthogroup4855	125(1):A23(1):Fus2(1):CB3(1):A13(1):A28(1):PG(1):fo47(2):4287(1)
1759	BFJ65_g9529	g9445		70	13	contig_6_pilon				Antismash	2757826	2759612	C	orthogroup240	125(5):A23(5):Fus2(5):CB3(5):A13(6):A28(6):PG(5):fo47(5):4287(5)
1760	BFJ65_g678	PGN_CUFF_2640_1_5		70	98	contig_1_pilon	Yes			Antismash	910836	910949	C
1761	BFJ65_g11271	g10397		70	2	contig_7_pilon					1693268	1695599	C	orthogroup4607	125(1):A23(1):Fus2(1):CB3(1):A13(1):A28(1):PG(1):fo47(2):4287(1)
1762	BFJ65_g816	g1075		70	7	contig_1_pilon			Yes		3470869	3471220	C	orthogroup7126	125(1):A23(1):Fus2(1):CB3(1):A13(1):A28(1):PG(1):fo47(1):4287(1)
1763	BFJ65_g4905	g4165		70	8	contig_3_pilon				CAZY	621608	622934	C	orthogroup5201	125(1):A23(1):Fus2(1):CB3(1):A13(1):A28(1):PG(1):fo47(1):4287(2)
1764	BFJ65_g12516	g11953		70	14	contig_8_pilon					2682839	2683753	C	orthogroup6315	125(1):A23(1):Fus2(1):CB3(1):A13(1):A28(1):PG(1):fo47(1):4287(1)
1765	BFJ65_g15920	g14599		70	10	contig_12_pilon	Yes			CAZY	640619	642735	C	orthogroup165	125(6):A23(6):Fus2(6):CB3(6):A13(7):A28(6):PG(6):fo47(6):4287(8)
1766	BFJ65_g11299	g10811		70	7	contig_7_pilon					2957299	2958118	C	orthogroup3589	125(1):A23(1):Fus2(1):CB3(1):A13(1):A28(1):PG(1):fo47(2):4287(2)
1767	BFJ65_g3350	g3684		70	5	contig_2_pilon					4683362	4684279	C	orthogroup9956	125(1):A23(1):Fus2(1):CB3(1):A13(1):A28(1):PG(1):fo47(1):4287(1)
1768	BFJ65_g15374	g14140		70	6	contig_11_pilon					583680	584518	C	orthogroup1309	125(2):A23(2):Fus2(2):CB3(2):A13(2):A28(2):PG(2):fo47(2):4287(3)
1769	BFJ65_g14826	CUFF_175_1_195		70	11	contig_10_pilon					1409113	1409913	PS	orthogroup13167	125(1):A23(1):Fus2(2):CB3(0):A13(0):A28(1):PG(0):fo47(0):4287(0)
1770	BFJ65_g12671	g11810		70	6	contig_8_pilon	Yes				2247071	2248143	C	orthogroup6807	125(1):A23(1):Fus2(1):CB3(1):A13(1):A28(1):PG(1):fo47(1):4287(1)
1771	BFJ65_g8545	g8209		70	15	contig_5_pilon					3335628	3336641	C	orthogroup5930	125(1):A23(1):Fus2(1):CB3(1):A13(1):A28(1):PG(1):fo47(1):4287(1)
1772	BFJ65_g10117	g9492		70	2	contig_6_pilon					2895854	2898822	C	orthogroup6448	125(1):A23(1):Fus2(1):CB3(1):A13(1):A28(1):PG(1):fo47(1):4287(1)
1773	BFJ65_g12299	g11483		70	9	contig_8_pilon					1189199	1190879	C	orthogroup4689	125(1):A23(1):Fus2(1):CB3(1):A13(1):A28(1):PG(1):fo47(2):4287(1)
1774	BFJ65_g14125	g12883		70	54	contig_9_pilon					1970832	1972177	C	orthogroup43	125(14):A23(14):Fus2(14):CB3(16):A13(14):A28(17):PG(16):fo47(19):4287(16)
1775	BFJ65_g8917	g7256		70	6	contig_5_pilon					282085	282675	C	orthogroup7016	125(1):A23(1):Fus2(1):CB3(1):A13(1):A28(1):PG(1):fo47(1):4287(1)
1776	BFJ65_g11661	g10209		70	8	contig_7_pilon					1066012	1067140	C	orthogroup4226	125(1):A23(1):Fus2(1):CB3(1):A13(1):A28(1):PG(1):fo47(2):4287(2)
1777	BFJ65_g11707	g10521		70	9	contig_7_pilon			Yes		2107649	2108561	C	orthogroup8896	125(1):A23(1):Fus2(1):CB3(1):A13(1):A28(1):PG(1):fo47(1):4287(1)
1778	BFJ65_g14170	g12896		70	6	contig_9_pilon					2001641	2002949	C	orthogroup12883	125(1):A23(1):Fus2(1):CB3(1):A13(0):A28(1):PG(0):fo47(0):4287(0)
1779	BFJ65_g10608	g9420		70	9	contig_6_pilon					2681734	2682608	C	orthogroup6404	125(1):A23(1):Fus2(1):CB3(1):A13(1):A28(1):PG(1):fo47(1):4287(1)
1780	BFJ65_g9185	g7584		70	7	contig_5_pilon					1318053	1319332	C	orthogroup349	125(5):A23(5):Fus2(5):CB3(3):A13(4):A28(3):PG(4):fo47(5):4287(4)
1781	BFJ65_g11903	g10134		70	13	contig_7_pilon			Yes		810709	811071	C	orthogroup11488	125(1):A23(1):Fus2(1):CB3(1):A13(0):A28(1):PG(1):fo47(1):4287(1)
1782	BFJ65_g11904	g10135		70	18	contig_7_pilon			Yes		811572	812395	C	orthogroup2441	125(1):A23(1):Fus2(1):CB3(1):A13(1):A28(1):PG(1):fo47(3):4287(3)
1783	BFJ65_g2161	g1359		70	12	contig_1_pilon			Yes		4377565	4378235	C	orthogroup481	125(1):A23(1):Fus2(1):CB3(1):A13(1):A28(1):PG(1):fo47(7):4287(18)
1784	BFJ65_g7768	g8171		69	9	contig_5_pilon					3221873	3223523	C	orthogroup1	125(76):A23(77):Fus2(78):CB3(76):A13(78):A28(75):PG(78):fo47(98):4287(83)
1785	BFJ65_g4463	g4647		69	2	contig_3_pilon					2161377	2163281	C	orthogroup3707	125(1):A23(1):Fus2(1):CB3(1):A13(1):A28(1):PG(1):fo47(3):4287(1)
1786	BFJ65_g6229	g6079		69	10	contig_4_pilon					1560970	1562113	C	orthogroup11140	125(1):A23(1):Fus2(1):CB3(1):A13(1):A28(1):PG(1):fo47(1):4287(1)
1787	BFJ65_g322	g1471		69	5	contig_1_pilon					4739861	4741430	C	orthogroup9653	125(1):A23(1):Fus2(1):CB3(1):A13(1):A28(1):PG(1):fo47(1):4287(1)
1788	BFJ65_g2221	g3138		69	26	contig_2_pilon			Yes		3110092	3110674	C	orthogroup10811	125(1):A23(1):Fus2(1):CB3(1):A13(1):A28(1):PG(1):fo47(1):4287(1)
1789	BFJ65_g690	g648		69	11	contig_1_pilon					2087332	2090612	C	orthogroup1290	125(1):A23(2):Fus2(1):CB3(2):A13(3):A28(2):PG(2):fo47(3):4287(3)
1790	BFJ65_g6555	g6529		69	6	contig_4_pilon			Yes		3051778	3052462	C	orthogroup9432	125(1):A23(1):Fus2(1):CB3(1):A13(1):A28(1):PG(1):fo47(1):4287(1)
1791	BFJ65_g2955	g2613		69	16	contig_2_pilon			Yes		1518426	1519125	C	orthogroup5841	125(1):A23(1):Fus2(1):CB3(1):A13(1):A28(1):PG(1):fo47(1):4287(1)
1792	BFJ65_g9767	g9810		69	15	contig_6_pilon					3897150	3898707	C	orthogroup4	125(54):A23(52):Fus2(52):CB3(49):A13(52):A28(56):PG(49):fo47(80):4287(84)
1793	BFJ65_g6777	g5922		69	7	contig_4_pilon					1060232	1061296	C	orthogroup5498	125(1):A23(1):Fus2(1):CB3(1):A13(1):A28(1):PG(1):fo47(1):4287(1)
1794	BFJ65_g5883	g4842		69	1	contig_3_pilon					2819688	2820746	C	orthogroup4358	125(1):A23(1):Fus2(1):CB3(1):A13(1):A28(1):PG(1):fo47(1):4287(3)
1795	BFJ65_g6903	g5873		69	8	contig_4_pilon					896351	897814	C	orthogroup1482	125(2):A23(2):Fus2(2):CB3(2):A13(2):A28(2):PG(2):fo47(2):4287(2)
1796	BFJ65_g3037	g3718		69	1	contig_2_pilon					4772478	4773625	C	orthogroup3052	125(1):A23(1):Fus2(4):CB3(1):A13(1):A28(1):PG(1):fo47(1):4287(1)
1797	BFJ65_g5378	g4639		69	9	contig_3_pilon			Yes		2138022	2138570	C	orthogroup7891	125(1):A23(1):Fus2(1):CB3(1):A13(1):A28(1):PG(1):fo47(1):4287(1)
1798	BFJ65_g18332	g16884		69	14	contig_19_pilon		Yes			317826	319716	PS	orthogroup655	125(4):A23(4):Fus2(6):CB3(2):A13(2):A28(2):PG(2):fo47(2):4287(4)
1799	BFJ65_g7112	g5979		69	3	contig_4_pilon			Yes		1233485	1233905	C	orthogroup5531	125(1):A23(1):Fus2(1):CB3(1):A13(1):A28(1):PG(1):fo47(1):4287(1)
1800	BFJ65_g5679	g5126		69	3	contig_3_pilon				Transposon	3765871	3767491	C	orthogroup4352	125(1):A23(1):Fus2(1):CB3(1):A13(1):A28(1):PG(1):fo47(2):4287(2)
1801	BFJ65_g9552	g8918		69	5	contig_6_pilon					995077	996808	C	orthogroup8378	125(1):A23(1):Fus2(1):CB3(1):A13(1):A28(1):PG(1):fo47(1):4287(1)
1802	BFJ65_g5791	g4617		69	9	contig_3_pilon					2075871	2077955	C	orthogroup2002	125(1):A23(1):Fus2(1):CB3(1):A13(1):A28(1):PG(1):fo47(4):4287(4)
1803	BFJ65_g5797	g4611		69	6	contig_3_pilon					2054909	2056347	C	orthogroup8663	125(1):A23(1):Fus2(1):CB3(1):A13(1):A28(1):PG(1):fo47(1):4287(1)
1804	BFJ65_g10456	g9065		69	8	contig_6_pilon			Yes		1520684	1521372	C	orthogroup5791	125(1):A23(1):Fus2(1):CB3(1):A13(1):A28(1):PG(1):fo47(1):4287(1)
1805	BFJ65_g1994	g317		69	3	contig_1_pilon					945967	947296	C	orthogroup1681	125(1):A23(1):Fus2(1):CB3(1):A13(1):A28(1):PG(1):fo47(5):4287(5)
1806	BFJ65_g11785	g10220		69	9	contig_7_pilon					1096189	1096890	C	orthogroup9030	125(1):A23(1):Fus2(1):CB3(1):A13(1):A28(1):PG(1):fo47(1):4287(1)
1807	BFJ65_g5848	g5140		69	1	contig_3_pilon				Transposon	3803571	3805587	C	orthogroup2906	125(1):A23(1):Fus2(1):CB3(1):A13(1):A28(1):PG(2):fo47(3):4287(1)
1808	BFJ65_g17521	g15844		69	13	contig_15_pilon					195449	196366	C	orthogroup121	125(7):A23(7):Fus2(7):CB3(7):A13(11):A28(7):PG(7):fo47(8):4287(9)
1809	BFJ65_g7698	g6514		69	9	contig_4_pilon					2996988	2998048	C	orthogroup3554	125(1):A23(1):Fus2(1):CB3(2):A13(1):A28(2):PG(1):fo47(1):4287(1)
1810	BFJ65_g225	g662		68	20	contig_1_pilon			Yes		2144614	2145082	C	orthogroup8836	125(1):A23(1):Fus2(1):CB3(1):A13(1):A28(1):PG(1):fo47(1):4287(1)
1811	BFJ65_g326	g1475		68	13	contig_1_pilon					4755277	4756249	C	orthogroup9657	125(1):A23(1):Fus2(1):CB3(1):A13(1):A28(1):PG(1):fo47(1):4287(1)
1812	BFJ65_g475	g596		68	3	contig_1_pilon					1885632	1886439	C	orthogroup11047	125(1):A23(1):Fus2(1):CB3(1):A13(1):A28(1):PG(1):fo47(1):4287(1)
1813	BFJ65_g9437	g9758		68	5	contig_6_pilon	Yes		Yes	CAZY;	3744114	3744907	C	orthogroup604	125(3):A23(3):Fus2(3):CB3(3):A13(3):A28(3):PG(3):fo47(3):4287(4)
1814	BFJ65_g13657	g13090		68	1	contig_9_pilon					2476479	2478580	C	orthogroup1147	125(2):A23(2):Fus2(2):CB3(2):A13(2):A28(2):PG(2):fo47(3):4287(3)
1815	BFJ65_g2728	g3637		68	5	contig_2_pilon					4555279	4557143	C	orthogroup237	125(8):A23(5):Fus2(6):CB3(3):A13(4):A28(3):PG(4):fo47(7):4287(7)
1816	BFJ65_g953	g1382		68	10	contig_1_pilon			Yes		4445201	4445810	C	orthogroup6385	125(1):A23(1):Fus2(1):CB3(1):A13(1):A28(1):PG(1):fo47(1):4287(1)
1817	BFJ65_g3053	g2402		68	2	contig_2_pilon			Yes		899738	900520	C	orthogroup3803	125(1):A23(1):Fus2(1):CB3(1):A13(1):A28(1):PG(1):fo47(2):4287(2)
1818	BFJ65_g18078	g16465		68	2	contig_17_pilon			Yes		147584	148105	C	orthogroup10118	125(1):A23(1):Fus2(1):CB3(1):A13(1):A28(1):PG(1):fo47(1):4287(1)
1819	BFJ65_g15884	g14637		68	4	contig_12_pilon	Yes			CAZY	738937	739884	C	orthogroup1155	125(2):A23(2):Fus2(2):CB3(3):A13(2):A28(3):PG(2):fo47(2):4287(2)
1820	BFJ65_g5110	g4931		68	11	contig_3_pilon					3100903	3101918	C	orthogroup10200	125(1):A23(1):Fus2(1):CB3(1):A13(1):A28(1):PG(1):fo47(1):4287(1)
1821	BFJ65_g11358	g10388		68	9	contig_7_pilon					1659694	1664328	C	orthogroup5065	125(1):A23(1):Fus2(1):CB3(1):A13(1):A28(1):PG(1):fo47(2):4287(1)
1822	BFJ65_g8596	g7951		68	13	contig_5_pilon			Yes		2580546	2581226	C	orthogroup3870	125(1):A23(1):Fus2(1):CB3(1):A13(1):A28(1):PG(1):fo47(2):4287(2)
1823	BFJ65_g9591	g8848		68	7	contig_6_pilon					803432	804326	C	orthogroup4758	125(1):A23(1):Fus2(1):CB3(1):A13(1):A28(1):PG(2):fo47(1):4287(1)
1824	BFJ65_g3441	g3402		68	5	contig_2_pilon				CAZY	3808380	3814084	C	orthogroup888	125(2):A23(2):Fus2(2):CB3(2):A13(2):A28(2):PG(2):fo47(5):4287(4)
1825	BFJ65_g18371	PGN_CUFF_2355_2_1		68	4	contig_19_pilon					315156	315562	PS	orthogroup13556	125(0):A23(0):Fus2(2):CB3(0):A13(1):A28(0):PG(1):fo47(0):4287(0)
1826	BFJ65_g4001	g3396		68	8	contig_2_pilon					3792030	3793335	C	orthogroup4824	125(1):A23(1):Fus2(1):CB3(1):A13(1):A28(1):PG(1):fo47(2):4287(1)
1827	BFJ65_g5470	g4392		68	10	contig_3_pilon					1290331	1290735	C	orthogroup10615	125(1):A23(1):Fus2(1):CB3(1):A13(1):A28(1):PG(1):fo47(1):4287(1)
1828	BFJ65_g1530	g583		68	2	contig_1_pilon					1845778	1847170	C	orthogroup7546	125(1):A23(1):Fus2(1):CB3(1):A13(1):A28(1):PG(1):fo47(1):4287(1)
1829	BFJ65_g13499	CUFF_12854_1_92		68	18	contig_9_pilon	Yes		Yes		397137	397463	C	orthogroup13120	125(1):A23(1):Fus2(1):CB3(1):A13(1):A28(0):PG(0):fo47(0):4287(0)
1830	BFJ65_g5573	g5296		68	15	contig_3_pilon			Yes		4331091	4331516	C	orthogroup9694	125(1):A23(1):Fus2(1):CB3(1):A13(1):A28(1):PG(1):fo47(1):4287(1)
1831	BFJ65_g15755	g14508		68	33	contig_12_pilon					388166	392882	C	orthogroup17	125(35):A23(31):Fus2(31):CB3(30):A13(29):A28(28):PG(30):fo47(33):4287(28)
1832	BFJ65_g3961	g2294		68	12	contig_2_pilon			Yes		614498	614926	C	orthogroup9207	125(1):A23(1):Fus2(1):CB3(1):A13(1):A28(1):PG(1):fo47(1):4287(1)
1833	BFJ65_g13023	g11510		68	3	contig_8_pilon					1273954	1275833	C	orthogroup1250	125(1):A23(1):Fus2(1):CB3(1):A13(1):A28(1):PG(1):fo47(5):4287(7)
1834	BFJ65_g10528	g9649		68	17	contig_6_pilon			Yes		3424578	3425079	C	orthogroup3828	125(1):A23(1):Fus2(1):CB3(1):A13(1):A28(1):PG(1):fo47(2):4287(2)
1835	BFJ65_g13049	PGN_CUFF_12741_1_5		68	49	contig_8_pilon	Yes		Yes		3147431	3147667	C	orthogroup12437	125(1):A23(1):Fus2(1):CB3(1):A13(1):A28(1):PG(1):fo47(0):4287(0)
1836	BFJ65_g10640	g8942		68	4	contig_6_pilon			Yes		1055529	1055895	C	orthogroup5718	125(1):A23(1):Fus2(1):CB3(1):A13(1):A28(1):PG(1):fo47(1):4287(1)
1837	BFJ65_g2201	g1164		68	13	contig_1_pilon					3732594	3734580	C	orthogroup19	125(28):A23(28):Fus2(28):CB3(22):A13(25):A28(26):PG(26):fo47(30):4287(42)
1838	BFJ65_g16243	PGN_02506		67	26	contig_13_pilon	Yes		Yes		784776	785249	C	orthogroup11360	125(1):A23(1):Fus2(1):CB3(1):A13(1):A28(1):PG(1):fo47(1):4287(1)
1839	BFJ65_g12854	g11630		67	2	contig_8_pilon					1648001	1649070	C	orthogroup2901	125(1):A23(1):Fus2(1):CB3(1):A13(1):A28(1):PG(1):fo47(2):4287(3)
1840	BFJ65_g17825	g16306		67	7	contig_16_pilon					506288	507263	PS	orthogroup1275	125(3):A23(3):Fus2(3):CB3(1):A13(3):A28(2):PG(1):fo47(1):4287(2)
1841	BFJ65_g14462	g13645		67	11	contig_10_pilon					1097379	1098541	PS	orthogroup12611	125(2):A23(2):Fus2(1):CB3(0):A13(0):A28(1):PG(0):fo47(0):4287(0)
1842	BFJ65_g11660	g10208		67	1	contig_7_pilon			Yes		1065040	1065586	C	orthogroup12588	125(1):A23(1):Fus2(1):CB3(1):A13(0):A28(1):PG(1):fo47(0):4287(0)
1843	BFJ65_g15763	g14787		67	16	contig_12_pilon	Yes			CAZY	1103410	1104604	C	orthogroup271	125(5):A23(5):Fus2(5):CB3(5):A13(5):A28(5):PG(4):fo47(5):4287(5)
1844	BFJ65_g6400	g6168		67	9	contig_4_pilon	Yes			CAZY	1783061	1784656	C	orthogroup4011	125(1):A23(1):Fus2(1):CB3(1):A13(1):A28(1):PG(1):fo47(2):4287(2)
1845	BFJ65_g9578	g9098		67	5	contig_6_pilon					1630409	1633081	C	orthogroup4163	125(1):A23(1):Fus2(1):CB3(1):A13(1):A28(1):PG(1):fo47(2):4287(2)
1846	BFJ65_g8184	g7474		67	11	contig_5_pilon					922435	924755	C	orthogroup553	125(3):A23(3):Fus2(3):CB3(1):A13(1):A28(1):PG(1):fo47(5):4287(12)
1847	BFJ65_g2874	g2804		67	3	contig_2_pilon					2090424	2092342	C	orthogroup160	125(6):A23(6):Fus2(6):CB3(6):A13(6):A28(6):PG(6):fo47(9):4287(7)
1848	BFJ65_g821	g1072		67	1	contig_1_pilon					3463280	3464885	C	orthogroup1744	125(2):A23(2):Fus2(2):CB3(2):A13(2):A28(2):PG(2):fo47(1):4287(1)
1849	BFJ65_g890	g1011		67	8	contig_1_pilon					3259453	3260501	C	orthogroup2580	125(1):A23(1):Fus2(1):CB3(1):A13(1):A28(1):PG(1):fo47(3):4287(3)
1850	BFJ65_g1015	g161		67	4	contig_1_pilon					439103	440849	C	orthogroup1732	125(2):A23(2):Fus2(2):CB3(1):A13(1):A28(1):PG(1):fo47(3):4287(3)
1851	BFJ65_g9908	g9190		67	16	contig_6_pilon			Yes		1936558	1937341	C	orthogroup5153	125(1):A23(1):Fus2(1):CB3(1):A13(1):A28(1):PG(1):fo47(2):4287(1)
1852	BFJ65_g5094	g4804		67	1	contig_3_pilon					2687975	2689347	C	orthogroup4192	125(1):A23(1):Fus2(1):CB3(1):A13(1):A28(1):PG(1):fo47(2):4287(2)
1853	BFJ65_g2125	g1343		67	12	contig_1_pilon					4320915	4323075	C	orthogroup5730	125(1):A23(1):Fus2(1):CB3(1):A13(1):A28(1):PG(1):fo47(1):4287(1)
1854	BFJ65_g6919	g6756		67	15	contig_4_pilon			Yes		3718912	3719498	C	orthogroup9623	125(1):A23(1):Fus2(1):CB3(1):A13(1):A28(1):PG(1):fo47(1):4287(1)
1855	BFJ65_g8569	g7790		67	4	contig_5_pilon					2019278	2020735	C	orthogroup5739	125(1):A23(1):Fus2(1):CB3(1):A13(1):A28(1):PG(1):fo47(1):4287(1)
1856	BFJ65_g5362	g4915		67	28	contig_3_pilon					3053494	3054510	C	orthogroup2662	125(2):A23(2):Fus2(1):CB3(2):A13(2):A28(1):PG(1):fo47(1):4287(1)
1857	BFJ65_g7135	g6698		67	5	contig_4_pilon					3559478	3560176	C	orthogroup5631	125(1):A23(1):Fus2(1):CB3(1):A13(1):A28(1):PG(1):fo47(1):4287(1)
1858	BFJ65_g8401	g7599		67	0	contig_5_pilon					1372445	1378729	C	orthogroup5997	125(1):A23(1):Fus2(1):CB3(1):A13(1):A28(1):PG(1):fo47(1):4287(1)
1859	BFJ65_g7239	g6789		67	10	contig_4_pilon			Yes		3826202	3826594	C	orthogroup9936	125(1):A23(1):Fus2(1):CB3(1):A13(1):A28(1):PG(1):fo47(1):4287(1)
1860	BFJ65_g12881	g11280		67	11	contig_8_pilon					634209	635103	C	orthogroup9883	125(1):A23(1):Fus2(1):CB3(1):A13(1):A28(1):PG(1):fo47(1):4287(1)
1861	BFJ65_g7121	g6612		67	1	contig_4_pilon					3310072	3313110	C	orthogroup3226	125(1):A23(1):Fus2(1):CB3(1):A13(1):A28(1):PG(1):fo47(2):4287(2)
1862	BFJ65_g7482	g6293		67	5	contig_4_pilon					2212030	2213277	C	orthogroup639	125(1):A23(1):Fus2(1):CB3(1):A13(1):A28(1):PG(1):fo47(10):4287(11)
1863	BFJ65_g1961	g1542		67	6	contig_1_pilon					4993141	4994565	C	orthogroup6306	125(1):A23(1):Fus2(1):CB3(1):A13(1):A28(1):PG(1):fo47(1):4287(1)
1864	BFJ65_g7569	g6704		67	7	contig_4_pilon	Yes				3571821	3572623	C	orthogroup251	125(2):A23(2):Fus2(2):CB3(7):A13(8):A28(8):PG(4):fo47(1):4287(11)
1865	BFJ65_g6081	g6330		66	10	contig_4_pilon					2345892	2347493	C	orthogroup1061	125(2):A23(2):Fus2(1):CB3(1):A13(1):A28(1):PG(1):fo47(5):4287(7)
1866	BFJ65_g1183	g1406		66	1	contig_1_pilon					4526191	4527013	C	orthogroup3393	125(1):A23(1):Fus2(1):CB3(1):A13(1):A28(1):PG(1):fo47(2):4287(2)
1867	BFJ65_g6152	g6312		66	10	contig_4_pilon					2282963	2283917	C	orthogroup10429	125(1):A23(1):Fus2(1):CB3(1):A13(1):A28(1):PG(1):fo47(1):4287(1)
1868	BFJ65_g9354	g8824		66	14	contig_6_pilon	Yes				741583	742449	C	orthogroup7793	125(1):A23(1):Fus2(1):CB3(1):A13(1):A28(1):PG(1):fo47(1):4287(1)
1869	BFJ65_g366	g784		66	6	contig_1_pilon					2537502	2538241	C	orthogroup6219	125(1):A23(1):Fus2(1):CB3(1):A13(1):A28(1):PG(1):fo47(1):4287(1)
1870	BFJ65_g9408	g9606		66	3	contig_6_pilon				CAZY	3268337	3271476	C	orthogroup588	125(3):A23(3):Fus2(3):CB3(3):A13(3):A28(3):PG(3):fo47(4):4287(4)
1871	BFJ65_g12181	g11690		66	18	contig_8_pilon			Yes		1801280	1801804	C	orthogroup7695	125(1):A23(1):Fus2(1):CB3(1):A13(1):A28(1):PG(1):fo47(1):4287(1)
1872	BFJ65_g12193	g11527		66	16	contig_8_pilon					1338966	1339928	C	orthogroup7549	125(1):A23(1):Fus2(1):CB3(1):A13(1):A28(1):PG(1):fo47(1):4287(1)
1873	BFJ65_g563	g602		66	9	contig_1_pilon					1910384	1912455	C	orthogroup6648	125(1):A23(1):Fus2(1):CB3(1):A13(1):A28(1):PG(1):fo47(1):4287(1)
1874	BFJ65_g12255	g11291		66	2	contig_8_pilon	Yes			CAZY	661063	662125	C	orthogroup8007	125(1):A23(1):Fus2(1):CB3(1):A13(1):A28(1):PG(1):fo47(1):4287(1)
1875	BFJ65_g6416	g6205		66	1	contig_4_pilon			Yes		1933869	1934434	C	orthogroup7939	125(1):A23(1):Fus2(1):CB3(1):A13(1):A28(1):PG(1):fo47(1):4287(1)
1876	BFJ65_g1114	g1619		66	11	contig_1_pilon					5207988	5210226	C	orthogroup524	125(2):A23(2):Fus2(2):CB3(2):A13(2):A28(2):PG(2):fo47(8):4287(8)
1877	BFJ65_g5246	g4884		66	8	contig_3_pilon			Yes		2969433	2970183	C	orthogroup8789	125(1):A23(1):Fus2(1):CB3(1):A13(1):A28(1):PG(1):fo47(1):4287(1)
1878	BFJ65_g5249	g4883		66	3	contig_3_pilon					2966610	2969023	C	orthogroup1975	125(1):A23(1):Fus2(1):CB3(1):A13(1):A28(1):PG(1):fo47(3):4287(5)
1879	BFJ65_g6963	g5683		66	42	contig_4_pilon				Antismash	386415	388183	C	orthogroup5	125(55):A23(53):Fus2(55):CB3(52):A13(55):A28(56):PG(52):fo47(65):4287(58)
1880	BFJ65_g1314	g1115		66	9	contig_1_pilon				Antismash	3576383	3577402	C	orthogroup4656	125(1):A23(1):Fus2(1):CB3(1):A13(1):A28(1):PG(1):fo47(2):4287(1)
1881	BFJ65_g8889	g7464		66	9	contig_5_pilon					895293	896232	C	orthogroup8536	125(1):A23(1):Fus2(1):CB3(1):A13(1):A28(1):PG(1):fo47(1):4287(1)
1882	BFJ65_g14995	g13472		66	2	contig_10_pilon					457601	458845	PS	orthogroup4009	125(3):A23(3):Fus2(3):CB3(1):A13(0):A28(0):PG(0):fo47(0):4287(1)
1883	BFJ65_g3519	g3394		66	7	contig_2_pilon					3786607	3787758	C	orthogroup8242	125(1):A23(1):Fus2(1):CB3(1):A13(1):A28(1):PG(1):fo47(1):4287(1)
1884	BFJ65_g1528	g581		66	22	contig_1_pilon					1843086	1844025	C	orthogroup3612	125(1):A23(1):Fus2(1):CB3(1):A13(1):A28(1):PG(1):fo47(3):4287(1)
1885	BFJ65_g1734	g408		66	3	contig_1_pilon					1246507	1247576	C	orthogroup1453	125(2):A23(2):Fus2(2):CB3(2):A13(3):A28(2):PG(2):fo47(2):4287(1)
1886	BFJ65_g11434	g10078		66	4	contig_7_pilon					660088	662891	C	orthogroup5695	125(1):A23(1):Fus2(1):CB3(1):A13(1):A28(1):PG(1):fo47(1):4287(1)
1887	BFJ65_g4057	g3094		66	12	contig_2_pilon					3006786	3008111	C	orthogroup13815	125(1):A23(1):Fus2(1):CB3(0):A13(0):A28(0):PG(0):fo47(0):4287(0)
1888	BFJ65_g10616	g9618		66	9	contig_6_pilon			Yes		3305612	3306329	C	orthogroup10070	125(1):A23(1):Fus2(1):CB3(1):A13(1):A28(1):PG(1):fo47(1):4287(1)
1889	BFJ65_g9340	g9124		65	2	contig_6_pilon	Yes			CAZY	1727562	1730117	C	orthogroup5484	125(1):A23(1):Fus2(1):CB3(1):A13(1):A28(1):PG(1):fo47(1):4287(1)
1890	BFJ65_g248	g683		65	4	contig_1_pilon					2209192	2210480	C	orthogroup2562	125(1):A23(1):Fus2(1):CB3(1):A13(1):A28(1):PG(1):fo47(3):4287(3)
1891	BFJ65_g4581	g5039		65	7	contig_3_pilon					3484388	3485121	C	orthogroup11069	125(1):A23(1):Fus2(1):CB3(1):A13(1):A28(1):PG(1):fo47(1):4287(1)
1892	BFJ65_g4239	g2660		65	8	contig_2_pilon			Yes		1655743	1656342	C	orthogroup369	125(3):A23(3):Fus2(3):CB3(3):A13(2):A28(4):PG(5):fo47(2):4287(12)
1893	BFJ65_g2609	g2264		65	4	contig_2_pilon					538084	540868	C	orthogroup9219	125(1):A23(1):Fus2(1):CB3(1):A13(1):A28(1):PG(1):fo47(1):4287(1)
1894	BFJ65_g8079	g7495		65	7	contig_5_pilon					1011240	1012026	C	orthogroup2531	125(1):A23(1):Fus2(1):CB3(1):A13(1):A28(1):PG(1):fo47(3):4287(3)
1895	BFJ65_g626	g627		65	2	contig_1_pilon	Yes			CAZY	2009455	2011346	C	orthogroup2690	125(1):A23(1):Fus2(1):CB3(1):A13(1):A28(1):PG(1):fo47(3):4287(3)
1896	BFJ65_g11089	g9933		65	21	contig_7_pilon				Antismash	166333	171302	C	orthogroup25	125(19):A23(19):Fus2(20):CB3(20):A13(18):A28(20):PG(20):fo47(43):4287(29)
1897	BFJ65_g5018	g4657		65	3	contig_3_pilon					2190356	2191764	C	orthogroup7896	125(1):A23(1):Fus2(1):CB3(1):A13(1):A28(1):PG(1):fo47(1):4287(1)
1898	BFJ65_g3229	g3315		65	8	contig_2_pilon					3570757	3572094	C	orthogroup5389	125(1):A23(1):Fus2(1):CB3(1):A13(1):A28(1):PG(1):fo47(1):4287(1)
1899	BFJ65_g5332	g4357		65	9	contig_3_pilon			Yes		1193898	1194502	C	orthogroup3075	125(1):A23(1):Fus2(1):CB3(1):A13(1):A28(1):PG(1):fo47(1):4287(4)
1900	BFJ65_g3353	g2484		65	9	contig_2_pilon			Yes		1138127	1138543	C	orthogroup11551	125(1):A23(1):Fus2(1):CB3(1):A13(1):A28(1):PG(1):fo47(0):4287(1)
1901	BFJ65_g17394	g15909		65	31	contig_15_pilon				Antismash	347046	348084	C	orthogroup9157	125(1):A23(1):Fus2(1):CB3(1):A13(1):A28(1):PG(1):fo47(1):4287(1)
1902	BFJ65_g9892	g9741		65	25	contig_6_pilon					3699627	3701291	C	orthogroup9314	125(1):A23(1):Fus2(1):CB3(1):A13(1):A28(1):PG(1):fo47(1):4287(1)
1903	BFJ65_g14677	g13369		65	10	contig_10_pilon			Yes		70193	70585	PS	orthogroup3125	125(2):A23(2):Fus2(2):CB3(0):A13(1):A28(0):PG(1):fo47(1):4287(3)
1904	BFJ65_g10279	g8642		65	9	contig_6_pilon					266009	268079	C	orthogroup125	125(7):A23(7):Fus2(7):CB3(7):A13(7):A28(7):PG(7):fo47(9):4287(10)
1905	BFJ65_g8905	g7928		65	13	contig_5_pilon					2493391	2494435	C	orthogroup8588	125(1):A23(1):Fus2(1):CB3(1):A13(1):A28(1):PG(1):fo47(1):4287(1)
1906	BFJ65_g9058	g7355		65	4	contig_5_pilon					567647	568799	C	orthogroup748	125(2):A23(2):Fus2(2):CB3(3):A13(3):A28(5):PG(2):fo47(6):4287(1)
1907	BFJ65_g5806	g4173		65	8	contig_3_pilon					639864	641795	C	orthogroup32	125(18):A23(18):Fus2(18):CB3(16):A13(19):A28(18):PG(18):fo47(20):4287(26)
1908	BFJ65_g11797	g10159		65	5	contig_7_pilon			Yes		909882	910562	C	orthogroup3580	125(1):A23(1):Fus2(1):CB3(1):A13(1):A28(1):PG(1):fo47(2):4287(2)
1909	BFJ65_g10502	g9416		65	3	contig_6_pilon					2673436	2674627	C	orthogroup3404	125(1):A23(1):Fus2(1):CB3(1):A13(1):A28(1):PG(1):fo47(2):4287(2)
1910	BFJ65_g2141	g353		65	5	contig_1_pilon			Yes		1096415	1097121	C	orthogroup7589	125(1):A23(1):Fus2(1):CB3(1):A13(1):A28(1):PG(1):fo47(1):4287(1)
1911	BFJ65_g9246	g9043		64	8	contig_6_pilon					1459401	1460311	C	orthogroup3254	125(1):A23(1):Fus2(1):CB3(1):A13(1):A28(1):PG(1):fo47(2):4287(2)
1912	BFJ65_g4286	g5042		64	3	contig_3_pilon					3491125	3492296	C	orthogroup6106	125(1):A23(1):Fus2(1):CB3(1):A13(1):A28(1):PG(1):fo47(1):4287(1)
1913	BFJ65_g4403	g5202		64	1	contig_3_pilon					4002007	4003539	C	orthogroup5854	125(1):A23(1):Fus2(1):CB3(1):A13(1):A28(1):PG(1):fo47(1):4287(1)
1914	BFJ65_g6230	g6078		64	4	contig_4_pilon					1558185	1560480	C	orthogroup1677	125(2):A23(2):Fus2(2):CB3(2):A13(1):A28(2):PG(2):fo47(2):4287(2)
1915	BFJ65_g6254	g6844		64	14	contig_4_pilon					3952467	3954055	C	orthogroup24	125(22):A23(22):Fus2(23):CB3(21):A13(25):A28(27):PG(25):fo47(29):4287(20)
1916	BFJ65_g343	g1285		64	6	contig_1_pilon					4120523	4123314	C	orthogroup857	125(2):A23(2):Fus2(2):CB3(2):A13(5):A28(2):PG(4):fo47(1):4287(4)
1917	BFJ65_g2636	g2863		64	7	contig_2_pilon					2282343	2284229	C	orthogroup569	125(2):A23(2):Fus2(2):CB3(3):A13(2):A28(3):PG(2):fo47(7):4287(6)
1918	BFJ65_g597	g1796		64	6	contig_1_pilon					5699224	5700751	C	orthogroup8361	125(1):A23(1):Fus2(1):CB3(1):A13(1):A28(1):PG(1):fo47(1):4287(1)
1919	BFJ65_g8170	g8412		64	2	contig_5_pilon					3942623	3944478	C	orthogroup8099	125(1):A23(1):Fus2(1):CB3(1):A13(1):A28(1):PG(1):fo47(1):4287(1)
1920	BFJ65_g9589	g9055		64	15	contig_6_pilon					1495641	1497149	C	orthogroup5783	125(1):A23(1):Fus2(1):CB3(1):A13(1):A28(1):PG(1):fo47(1):4287(1)
1921	BFJ65_g4859	g5112		64	23	contig_3_pilon					3721341	3721680	C	orthogroup4276	125(1):A23(1):Fus2(1):CB3(1):A13(1):A28(1):PG(1):fo47(2):4287(2)
1922	BFJ65_g716	g1055		64	3	contig_1_pilon					3411954	3413914	C	orthogroup4127	125(1):A23(1):Fus2(1):CB3(1):A13(1):A28(1):PG(1):fo47(2):4287(2)
1923	BFJ65_g2860	g3517		64	11	contig_2_pilon					4182717	4184531	C	orthogroup4188	125(1):A23(1):Fus2(1):CB3(1):A13(1):A28(1):PG(1):fo47(1):4287(3)
1924	BFJ65_g4975	g4938		64	4	contig_3_pilon					3141877	3143664	C	orthogroup8047	125(1):A23(1):Fus2(1):CB3(1):A13(1):A28(1):PG(1):fo47(1):4287(1)
1925	BFJ65_g12760	g11366		64	9	contig_8_pilon					870143	870827	C	orthogroup3959	125(1):A23(1):Fus2(1):CB3(1):A13(1):A28(1):PG(1):fo47(2):4287(2)
1926	BFJ65_g1014	g160		64	4	contig_1_pilon					436493	438489	C	orthogroup150	125(6):A23(6):Fus2(6):CB3(6):A13(6):A28(6):PG(6):fo47(11):4287(9)
1927	BFJ65_g3064	g2650		64	11	contig_2_pilon					1624354	1625390	C	orthogroup3270	125(1):A23(1):Fus2(1):CB3(1):A13(1):A28(1):PG(1):fo47(2):4287(2)
1928	BFJ65_g3670	g3727		64	11	contig_2_pilon	Yes				4791314	4792717	C	orthogroup715	125(3):A23(3):Fus2(3):CB3(3):A13(3):A28(3):PG(3):fo47(3):4287(3)
1929	BFJ65_g1067	g752		64	3	contig_1_pilon					2431630	2434498	C	orthogroup1002	125(1):A23(1):Fus2(1):CB3(1):A13(1):A28(1):PG(1):fo47(8):4287(6)
1930	BFJ65_g6807	g6504		64	5	contig_4_pilon			Yes		2967627	2968400	C	orthogroup6428	125(1):A23(1):Fus2(1):CB3(1):A13(1):A28(1):PG(1):fo47(1):4287(1)
1931	BFJ65_g3146	g2889		64	25	contig_2_pilon					2368139	2369968	C	orthogroup92	125(10):A23(10):Fus2(9):CB3(8):A13(7):A28(7):PG(9):fo47(11):4287(9)
1932	BFJ65_g7013	g6461		64	8	contig_4_pilon					2801563	2802612	C	orthogroup11054	125(1):A23(1):Fus2(1):CB3(1):A13(1):A28(1):PG(1):fo47(1):4287(1)
1933	BFJ65_g1414	g547		64	15	contig_1_pilon			Yes		1739469	1739949	C	orthogroup10409	125(1):A23(1):Fus2(1):CB3(1):A13(1):A28(1):PG(1):fo47(1):4287(1)
1934	BFJ65_g3524	g2933		64	1	contig_2_pilon					2544912	2546181	C	orthogroup10834	125(1):A23(1):Fus2(1):CB3(1):A13(1):A28(1):PG(1):fo47(1):4287(1)
1935	BFJ65_g13944	g13328		64	20	contig_9_pilon			Yes		3080362	3080977	C	orthogroup11546	125(1):A23(1):Fus2(1):CB3(1):A13(0):A28(1):PG(1):fo47(1):4287(1)
1936	BFJ65_g7946	g7520		64	9	contig_5_pilon					1113036	1114321	C	orthogroup9671	125(1):A23(1):Fus2(1):CB3(1):A13(1):A28(1):PG(1):fo47(1):4287(1)
1937	BFJ65_g7279	g6178		64	13	contig_4_pilon					1813416	1814473	C	orthogroup7954	125(1):A23(1):Fus2(1):CB3(1):A13(1):A28(1):PG(1):fo47(1):4287(1)
1938	BFJ65_g5609	g5080		64	4	contig_3_pilon					3613122	3615000	C	orthogroup4436	125(1):A23(1):Fus2(1):CB3(1):A13(1):A28(1):PG(1):fo47(2):4287(1)
1939	BFJ65_g3716	g2852		64	9	contig_2_pilon					2229998	2232074	C	orthogroup6156	125(1):A23(1):Fus2(1):CB3(1):A13(1):A28(1):PG(1):fo47(1):4287(1)
1940	BFJ65_g7351	g6030		64	5	contig_4_pilon					1385428	1387209	C	orthogroup5570	125(1):A23(1):Fus2(1):CB3(1):A13(1):A28(1):PG(1):fo47(1):4287(1)
1941	BFJ65_g1741	g403		64	2	contig_1_pilon			Yes		1236524	1237171	C	orthogroup6974	125(1):A23(1):Fus2(1):CB3(1):A13(1):A28(1):PG(1):fo47(1):4287(1)
1942	BFJ65_g5683	g5122		64	9	contig_3_pilon					3755604	3756114	C	orthogroup10771	125(1):A23(1):Fus2(1):CB3(1):A13(1):A28(1):PG(1):fo47(1):4287(1)
1943	BFJ65_g5702	g4069		64	21	contig_3_pilon			Yes	Antismash	375248	375562	C	orthogroup11903	125(1):A23(1):Fus2(1):CB3(1):A13(1):A28(1):PG(1):fo47(1):4287(0)
1944	BFJ65_g3987	g3522		64	8	contig_2_pilon					4207856	4209790	C	orthogroup1318	125(2):A23(2):Fus2(2):CB3(2):A13(2):A28(2):PG(2):fo47(4):4287(1)
1945	BFJ65_g7782	g8210		63	3	contig_5_pilon					3336849	3337996	C	orthogroup5931	125(1):A23(1):Fus2(1):CB3(1):A13(1):A28(1):PG(1):fo47(1):4287(1)
1946	BFJ65_g1386	g1101		63	16	contig_1_pilon					3541104	3542651	C	orthogroup265	125(4):A23(4):Fus2(4):CB3(4):A13(4):A28(4):PG(4):fo47(8):4287(8)
1947	BFJ65_g14491	g13664		63	11	contig_10_pilon				Transposon	1171504	1175867	PS	orthogroup30	125(49):A23(30):Fus2(44):CB3(15):A13(20):A28(25):PG(4):fo47(0):4287(0)
1948	BFJ65_g9480	g9357		63	7	contig_6_pilon					2505706	2507206	C	orthogroup2936	125(1):A23(1):Fus2(1):CB3(1):A13(1):A28(1):PG(1):fo47(2):4287(3)
1949	BFJ65_g4788	g4262		63	14	contig_3_pilon					872754	874417	C	orthogroup15	125(29):A23(31):Fus2(31):CB3(31):A13(35):A28(29):PG(30):fo47(45):4287(56)
1950	BFJ65_g18652	g17151		63	7	contig_21_pilon		Yes		Transposon	235018	236040	PS	orthogroup1335	125(2):A23(6):Fus2(7):CB3(1):A13(0):A28(0):PG(3):fo47(0):4287(0)
1951	BFJ65_g4857	g4967		63	2	contig_3_pilon	Yes				3238710	3240371	C	orthogroup8036	125(1):A23(1):Fus2(1):CB3(1):A13(1):A28(1):PG(1):fo47(1):4287(1)
1952	BFJ65_g4878	g5328		63	12	contig_3_pilon	Yes				4420997	4422618	C	orthogroup679	125(3):A23(3):Fus2(3):CB3(3):A13(2):A28(3):PG(2):fo47(4):4287(4)
1953	BFJ65_g18181	g16767		63	13	contig_18_pilon				Transposon	526175	530538	LS	orthogroup30	125(49):A23(30):Fus2(44):CB3(15):A13(20):A28(25):PG(4):fo47(0):4287(0)
1954	BFJ65_g912	g1240		63	7	contig_1_pilon					3979533	3980947	C	orthogroup6691	125(1):A23(1):Fus2(1):CB3(1):A13(1):A28(1):PG(1):fo47(1):4287(1)
1955	BFJ65_g11153	g10424		63	24	contig_7_pilon	Yes				1780731	1781375	C	orthogroup1602	125(1):A23(1):Fus2(1):CB3(3):A13(2):A28(3):PG(1):fo47(2):4287(3)
1956	BFJ65_g15885	g14636		63	33	contig_12_pilon	Yes			CAZY	737219	738220	C	orthogroup10642	125(1):A23(1):Fus2(1):CB3(1):A13(1):A28(1):PG(1):fo47(1):4287(1)
1957	BFJ65_g8604	g7845		63	5	contig_5_pilon					2243872	2244290	C	orthogroup7884	125(1):A23(1):Fus2(1):CB3(1):A13(1):A28(1):PG(1):fo47(1):4287(1)
1958	BFJ65_g12581	g11607		63	7	contig_8_pilon					1589930	1593004	C	orthogroup1652	125(1):A23(1):Fus2(1):CB3(1):A13(1):A28(1):PG(1):fo47(9):4287(1)
1959	BFJ65_g9994	g9151		63	14	contig_6_pilon					1815660	1817868	C	orthogroup1970	125(1):A23(1):Fus2(1):CB3(1):A13(1):A28(1):PG(1):fo47(4):4287(4)
1960	BFJ65_g5372	g4633		63	6	contig_3_pilon					2117151	2117765	C	orthogroup4775	125(1):A23(1):Fus2(1):CB3(1):A13(1):A28(1):PG(1):fo47(1):4287(2)
1961	BFJ65_g1650	g289		63	3	contig_1_pilon					835727	836950	C	orthogroup155	125(6):A23(6):Fus2(6):CB3(6):A13(6):A28(6):PG(6):fo47(9):4287(8)
1962	BFJ65_g7456	NS_06917		63	23	contig_4_pilon			Yes		2671882	2672022	C
1963	BFJ65_g333	g551		63	2	contig_1_pilon					1747792	1749116	C	orthogroup10410	125(1):A23(1):Fus2(1):CB3(1):A13(1):A28(1):PG(1):fo47(1):4287(1)
1964	BFJ65_g9071	g8297		63	2	contig_5_pilon					3622490	3623619	C	orthogroup6972	125(1):A23(1):Fus2(1):CB3(1):A13(1):A28(1):PG(1):fo47(1):4287(1)
1965	BFJ65_g1870	g763		63	3	contig_1_pilon					2478022	2479646	C	orthogroup3366	125(1):A23(1):Fus2(1):CB3(1):A13(1):A28(1):PG(1):fo47(2):4287(2)
1966	BFJ65_g7611	g6458		63	8	contig_4_pilon					2785485	2787104	C	orthogroup279	125(2):A23(2):Fus2(2):CB3(4):A13(6):A28(4):PG(2):fo47(9):4287(12)
1967	BFJ65_g2392	g2349		62	25	contig_2_pilon	Yes				740941	742076	C	orthogroup4798	125(1):A23(1):Fus2(1):CB3(1):A13(1):A28(1):PG(1):fo47(1):4287(2)
1968	BFJ65_g8496	g7800		62	13	contig_5_pilon			Yes		2050101	2050722	C	orthogroup6762	125(1):A23(1):Fus2(1):CB3(1):A13(1):A28(1):PG(1):fo47(1):4287(1)
1969	BFJ65_g6299	g5968		62	10	contig_4_pilon			Yes		1201919	1202311	C	orthogroup5526	125(1):A23(1):Fus2(1):CB3(1):A13(1):A28(1):PG(1):fo47(1):4287(1)
1970	BFJ65_g4625	g4952		62	19	contig_3_pilon					3189774	3190417	C	orthogroup3739	125(1):A23(1):Fus2(1):CB3(1):A13(1):A28(1):PG(1):fo47(2):4287(2)
1971	BFJ65_g8011	g7750		62	6	contig_5_pilon					1884393	1886831	C	orthogroup518	125(3):A23(2):Fus2(3):CB3(1):A13(1):A28(1):PG(1):fo47(8):4287(11)
1972	BFJ65_g438	g905		62	4	contig_1_pilon					2913406	2914889	C	orthogroup8470	125(1):A23(1):Fus2(1):CB3(1):A13(1):A28(1):PG(1):fo47(1):4287(1)
1973	BFJ65_g4755	NS_05762		62	21	contig_3_pilon					1377143	1377352	C	orthogroup9723	125(1):A23(1):Fus2(1):CB3(1):A13(1):A28(1):PG(1):fo47(1):4287(1)
1974	BFJ65_g10922	g10188		62	5	contig_7_pilon			Yes		991984	992798	C	orthogroup2725	125(1):A23(1):Fus2(1):CB3(1):A13(1):A28(1):PG(1):fo47(3):4287(3)
1975	BFJ65_g10948	g10243		62	3	contig_7_pilon					1186667	1187941	C	orthogroup1817	125(3):A23(3):Fus2(1):CB3(3):A13(1):A28(2):PG(1):fo47(1):4287(1)
1976	BFJ65_g2815	g2568		62	22	contig_2_pilon					1379169	1380071	C	orthogroup5871	125(1):A23(1):Fus2(1):CB3(1):A13(1):A28(1):PG(1):fo47(1):4287(1)
1977	BFJ65_g12782	g11559		62	8	contig_8_pilon					1438161	1439006	C	orthogroup9912	125(1):A23(1):Fus2(1):CB3(1):A13(1):A28(1):PG(1):fo47(1):4287(1)
1978	BFJ65_g3164	g2670		62	3	contig_2_pilon					1684848	1687071	C	orthogroup3268	125(1):A23(1):Fus2(1):CB3(1):A13(1):A28(1):PG(1):fo47(2):4287(2)
1979	BFJ65_g5011	g4779		62	2	contig_3_pilon					2587548	2589590	C	orthogroup2125	125(1):A23(1):Fus2(1):CB3(1):A13(1):A28(1):PG(1):fo47(3):4287(4)
1980	BFJ65_g1163	g389		62	3	contig_1_pilon			Yes		1194207	1194592	C	orthogroup7610	125(1):A23(1):Fus2(1):CB3(1):A13(1):A28(1):PG(1):fo47(1):4287(1)
1981	BFJ65_g9957	g9174		62	13	contig_6_pilon			Yes		1885565	1886073	C	orthogroup7738	125(1):A23(1):Fus2(1):CB3(1):A13(1):A28(1):PG(1):fo47(1):4287(1)
1982	BFJ65_g7086	g6589		62	8	contig_4_pilon					3231070	3231507	C	orthogroup3230	125(1):A23(1):Fus2(2):CB3(1):A13(1):A28(2):PG(1):fo47(1):4287(1)
1983	BFJ65_g1468	g565		62	14	contig_1_pilon					1790831	1791718	C	orthogroup7537	125(1):A23(1):Fus2(1):CB3(1):A13(1):A28(1):PG(1):fo47(1):4287(1)
1984	BFJ65_g5478	g5049		62	2	contig_3_pilon			Yes		3506729	3507229	C	orthogroup11184	125(1):A23(1):Fus2(1):CB3(1):A13(1):A28(1):PG(1):fo47(1):4287(1)
1985	BFJ65_g8807	g8429		62	13	contig_5_pilon					3991793	3993605	C	orthogroup5	125(55):A23(53):Fus2(55):CB3(52):A13(55):A28(56):PG(52):fo47(65):4287(58)
1986	BFJ65_g1767	g879		62	11	contig_1_pilon			Yes		2850488	2851211	C	orthogroup8486	125(1):A23(1):Fus2(1):CB3(1):A13(1):A28(1):PG(1):fo47(1):4287(1)
1987	BFJ65_g3845	g2788		62	11	contig_2_pilon					2029599	2032537	C	orthogroup7434	125(1):A23(1):Fus2(1):CB3(1):A13(1):A28(1):PG(1):fo47(1):4287(1)
1988	BFJ65_g8999	g8314		62	1	contig_5_pilon					3689482	3690829	C	orthogroup6984	125(1):A23(1):Fus2(1):CB3(1):A13(1):A28(1):PG(1):fo47(1):4287(1)
1989	BFJ65_g11037	g10411		62	8	contig_7_pilon					1737863	1740223	C	orthogroup2860	125(1):A23(1):Fus2(1):CB3(1):A13(1):A28(1):PG(1):fo47(3):4287(2)
1990	BFJ65_g4011	g2602		62	10	contig_2_pilon					1480374	1481314	C	orthogroup5848	125(1):A23(1):Fus2(1):CB3(1):A13(1):A28(1):PG(1):fo47(1):4287(1)
1991	BFJ65_g12611	g11514		62	6	contig_8_pilon					1293885	1294743	C	orthogroup3619	125(1):A23(1):Fus2(1):CB3(1):A13(1):A28(1):PG(1):fo47(2):4287(2)
1992	BFJ65_g9170	g8250		62	7	contig_5_pilon			Yes		3474012	3474716	C	orthogroup5957	125(1):A23(1):Fus2(1):CB3(1):A13(1):A28(1):PG(1):fo47(1):4287(1)
1993	BFJ65_g4229	g3323		62	21	contig_2_pilon					3586452	3586908	C	orthogroup5399	125(1):A23(1):Fus2(1):CB3(1):A13(1):A28(1):PG(1):fo47(1):4287(1)
1994	BFJ65_g13112	g11731		62	3	contig_8_pilon				CAZY	1979422	1981934	C	orthogroup5031	125(1):A23(1):Fus2(1):CB3(1):A13(1):A28(1):PG(1):fo47(2):4287(1)
1995	BFJ65_g7725	g6745		62	7	contig_4_pilon					3688312	3688932	C	orthogroup9630	125(1):A23(1):Fus2(1):CB3(1):A13(1):A28(1):PG(1):fo47(1):4287(1)
1996	BFJ65_g17858	g16183		62	12	contig_16_pilon				Transposon	137773	140870	PS	orthogroup30	125(49):A23(30):Fus2(44):CB3(15):A13(20):A28(25):PG(4):fo47(0):4287(0)
1997	BFJ65_g11457	g10890		61	4	contig_7_pilon					3183158	3184516	C	orthogroup7396	125(1):A23(1):Fus2(1):CB3(1):A13(1):A28(1):PG(1):fo47(1):4287(1)
1998	BFJ65_g13648	g13044		61	17	contig_9_pilon				CAZY	2352185	2355434	C	orthogroup712	125(3):A23(3):Fus2(3):CB3(3):A13(3):A28(3):PG(3):fo47(4):4287(2)
[truncated: 16,857 more rows]
