# Supplementary material for: Characterisation of pathogen-specific regions and novel effector candidates in Fusarium oxysporum f. sp. cepae
Source: Sci Rep. 2018 Sep 10;8:13530. doi: 10.1038/s41598-018-30335-7 (PMC6131394; doi:10.1038/s41598-018-30335-7)
Supplement: Supplementary file 3 — Supplementary Table 6 [file 41598_2018_30335_MOESM3_ESM.xlsx]

## Sheet: pathogens
Supplementary Table 6- SNP variants observed in secreted effector candidates located in pathogen-specific regions of Fusarium oxysporum f. sp. cepae (Foc) isolate Fus2, through comparison to other Foc isolates.
Effector P Secreted	Start	VarA	VarB	Pos	Expression rank	Annotation
contig_2_pilon	5065696	C	T	1656.4	12992	ANN=T|synonymous_variant|LOW|BFJ65_g3112|BFJ65_g3112|transcript|BFJ65_g3112.t1|protein_coding|2/4|c.126C>T|p.Cys42Cys|126/303|126/303|42/100||
contig_5_pilon	300450	C	T	856.81	3270	ANN=T|stop_gained|HIGH|BFJ65_g8203|BFJ65_g8203|transcript|BFJ65_g8203.t1|protein_coding|4/4|c.835C>T|p.Arg279*|835/1233|835/1233|279/410||
CAZY secreted
contig_2_pilon	3033455	G	A	1199.4	11150	ANN=A|missense_variant|MODERATE|BFJ65_g3170|BFJ65_g3170|transcript|BFJ65_g3170|protein_coding|1/1|c.325G>A|p.Glu109Lys|325/1452|325/1452|109/483||
contig_4_pilon	3808581	A	G	1365.4	17745	ANN=G|missense_variant|MODERATE|BFJ65_g7339|BFJ65_g7339|transcript|BFJ65_g7339.t1|protein_coding|2/3|c.614T>C|p.Ile205Thr|614/1809|614/1809|205/602||
contig_12_pilon	641129	G	A	1234.4	1765	ANN=A|synonymous_variant|LOW|BFJ65_g15920|BFJ65_g15920|transcript|BFJ65_g15920.t1|protein_coding|3/3|c.1512C>T|p.Ala504Ala|1512/2022|1512/2022|504/673||
