# Supplementary material for: Characterisation of pathogen-specific regions and novel effector candidates in Fusarium oxysporum f. sp. cepae
Source: Sci Rep. 2018 Sep 10;8:13530. doi: 10.1038/s41598-018-30335-7 (PMC6131394; doi:10.1038/s41598-018-30335-7)
Supplement: Supplementary file 4 — Supplementary Table 7 [file 41598_2018_30335_MOESM4_ESM.xlsx]

## Sheet: summary
Supplementary Table 7: Comparison of distribution of codon bias across different subsets of genes relative to all genes (t-test), calculated over: all, core, all lineage-specific (LS) chromosomes, LS chromosomes identified as pathogen-specific (PS) and LS chromosomes not identified as PS (non-PS).
Gene category		RSCU		CBI		FOP		ENc		GC3s		GC
		mean	FDR	mean	FDR	mean	FDR	mean	FDR	mean	FDR	mean	FDR
all genes	n
all chromosomes	16979	0.41386	-	0.214764	-	0.588481	-	53.6985	-	0.529497	-	0.516787	-
core chromosomes	15579	0.418225	-	0.221354	-	0.591941	-	53.58	-	0.529794	-	0.517157	-
all LS contigs	1400	0.36735	-	0.144994	-	0.551819	-	55.0379	-	0.526373	-	0.512674	-
PS contigs	803	0.367527	-	0.146278	-	0.553	-	54.7943	-	0.52646	-	0.515443	-
non-PS LS contigs	597	0.367112	-	0.143266	-	0.550229	-	55.3676	-	0.526256	-	0.50895	-
CAZY
all chromosomes	919	0.459647	3.95195e-24	0.282065	4.68225e-22	0.624432	1.57893e-22	52.4057	5.72504e-08	0.541864	7.95519e-09	0.516795	0.992694
core chromosomes	857	0.46166	1.51046e-20	0.284526	1.8433e-18	0.625706	7.20989e-19	52.278	1.26387e-07	0.542015	3.44031e-08	0.517089	0.93838
all LS contigs	62	0.433048	0.000194081	0.249581	0.00016226	0.607581	0.00013899	54.116	0.320174	0.540532	0.10284	0.512806	0.968257
PS contigs	19	0.461	0.0342355	0.284368	0.0421601	0.625947	0.0412215	52.2889	0.265516	0.534211	0.712071	0.509632	0.443843
non-PS LS contigs	43	0.420698	0.00150331	0.234209	0.000908195	0.599465	0.000708124	54.9233	0.628855	0.543326	0.0526536	0.514209	0.147302
CAZY secreted
all chromosomes	384	0.525492	1.71343e-41	0.385477	1.84047e-42	0.679711	1.18387e-43	49.1259	7.63646e-26	0.565271	1.12309e-22	0.52493	2.7782e-08
core chromosomes	353	0.528385	1.13264e-37	0.389125	2.56275e-38	0.681623	2.14985e-39	48.9467	1.42679e-24	0.565754	2.31151e-21	0.525439	7.46302e-08
all LS contigs	31	0.492548	4.37973e-05	0.343935	2.39431e-05	0.657935	1.81505e-05	51.1655	0.0127873	0.559774	0.0154661	0.519129	0.170938
PS contigs	11	0.548818	0.00929189	0.419455	0.00987696	0.697909	0.00890128	48.0273	0.0591828	0.570273	0.179283	0.520545	0.638513
non-PS LS contigs	20	0.4616	0.00120396	0.3024	0.000581554	0.63595	0.000462615	52.8915	0.0861303	0.554	0.0318077	0.51835	0.0470318
Genes in 2kb of mimp
all chromosomes	109	0.394835	0.0874027	0.184734	0.100423	0.572881	0.104631	54.2384	0.433725	0.525018	0.579305	0.516312	0.884042
core chromosomes	14	0.373071	0.0040889	0.162429	0.0324455	0.559071	0.0274584	55.8386	0.0462953	0.505429	0.123119	0.510071	0.27314
all LS contigs	95	0.398042	0.0167931	0.188021	0.0408201	0.574916	0.03671	54.0001	0.190323	0.527905	0.867222	0.517232	0.223452
PS contigs	77	0.393364	0.0486646	0.180961	0.111568	0.571416	0.107196	54.1604	0.45923	0.52674	0.977098	0.518325	0.494855
non-PS LS contigs	18	0.418056	0.199088	0.218222	0.235066	0.589889	0.23424	53.3233	0.33779	0.532889	0.796399	0.512556	0.671177
Secreted genes in 2kb of mimp
all chromosomes	31	0.467645	0.0752378	0.286	0.146786	0.628226	0.121259	50.2242	0.055965	0.543226	0.535797	0.52129	0.547903
core chromosomes	1	0.45	0.0040889	0.349	0.0324455	0.667	0.0274584	53.37	0.0462953	0.528	0.123119	0.495	0.27314
all LS contigs	30	0.468233	0.00231033	0.2839	0.00883985	0.626933	0.00680289	50.1193	0.0108972	0.543733	0.451051	0.522167	0.224923
PS contigs	24	0.445708	0.0159894	0.244333	0.0650418	0.606667	0.0531068	50.7475	0.0427834	0.529417	0.901628	0.520292	0.558378
non-PS LS contigs	6	0.558333	0.0826894	0.442167	0.07451	0.708	0.0738137	47.6067	0.201099	0.601	0.283231	0.529667	0.379981
Secreted EffectorP candidates
all chromosomes	348	0.491178	1.12188e-19	0.335945	2.56219e-19	0.653713	4.49245e-20	48.7645	4.26126e-22	0.556376	1.474e-07	0.527376	8.91132e-07
core chromosomes	305	0.503859	2.19927e-20	0.358016	3.63849e-21	0.6652	9.19076e-22	48.2565	8.69653e-22	0.562587	1.19781e-09	0.52923	9.74451e-08
all LS contigs	43	0.401233	0.0445678	0.179395	0.250326	0.572233	0.19002	52.3558	0.0231377	0.512326	0.352253	0.514233	0.815574
PS contigs	33	0.404364	0.00599534	0.187909	0.119925	0.577121	0.083035	52.123	0.0197928	0.498545	0.0573758	0.513424	0.773781
non-PS LS contigs	10	0.3909	0.697675	0.1513	0.935836	0.5561	0.909959	53.124	0.533616	0.5578	0.478869	0.5169	0.665216
