# Supplementary material for: Characterisation of pathogen-specific regions and novel effector candidates in Fusarium oxysporum f. sp. cepae
Source: Sci Rep. 2018 Sep 10;8:13530. doi: 10.1038/s41598-018-30335-7 (PMC6131394; doi:10.1038/s41598-018-30335-7)
Supplement: Supplementary file 5 — Supplementary Table 8 [file 41598_2018_30335_MOESM5_ESM.xlsx]

## Sheet: Sheet1
Supplementary Table 8
Enriched Interproscan terms associated with predicted proteins encoded on(A) pathogen specific (PS) and B) non-PS lineage specific (LS) regions in comparison to core regions. Annotation shown are those significant following Benjamini-Hochberg correction. Terms shown in bold are of particular interest as they were not significantly enriched in other LS regions, or nearly significant (P-values < 0.…
A)
IPR term	Annotations on	Annotations on	P-value	Annotation name
	PS regions	core regions
IPR012337	294	92	5.46e-224	Ribonuclease H-like domain
IPR008906	136	25	8.98e-113	HAT, C-terminal dimerisation domain
IPR004875	115	43	1.33e-81	DDE superfamily endonuclease domain
IPR006600	112	43	6.9e-79	HTH CenpB-type DNA-binding domain
IPR007889	84	10	4.44e-74	DNA binding HTH domain, Psq-type
IPR013103	75	6	4.71e-69	Homeobox domain-like
IPR009057	92	57	2.16e-55	Reverse transcriptase, RNA-dependent DNA polymerase
IPR001584	60	28	3.58e-40	Integrase, catalytic core
IPR003840	39	1	8.85e-39	DNA helicase
IPR025476	36	0	2.82e-37	Helitron helicase-like domain
IPR010285	31	1	1.03e-30	DNA helicase Pif1-like
IPR025724	32	3	1.66e-29	GAG-pre-integrase domain
IPR031052	25	4	7.36e-22	FHY3/FAR1 family
IPR005135	34	21	3.38e-21	Endonuclease/exonuclease/phosphatase
IPR000477	36	33	6.02e-19	Reverse transcriptase domain
IPR002156	24	9	7.67e-18	Ribonuclease H domain
IPR018289	22	6	1.08e-17	MULE transposase domain
IPR001878	37	69	1.59e-12	Zinc finger, CCHC-type
IPR029526	12	2	5.46e-11	PiggyBac transposable element-derived protein
no_annotation	462	3311	2.21e-09
IPR002492	7	1	6.13e-07	Transposase, Tc1-like
IPR022698	8	3	1.03e-06	Protein of unknown function DUF3505
IPR002403	5	1	4.88e-05	Poly(ADP-ribose) polymerase, regulatory domain
IPR004330	6	3	5.57e-05	Protein of unknown function DUF3505
IPR003656	7	6	8.45e-05	Zinc finger, BED-type
B)
IPR term	Annotations on	Annotations on	P-value	Annotation name
	non-PS LS regions	core regions
IPR012337	95	92	2.28e-76	Ribonuclease H-like domain
IPR008906	42	25	3.18e-39	HAT, C-terminal dimerisation domain
IPR004875	46	43	1.63e-37	DDE superfamily endonuclease domain
IPR006600	43	43	2.52e-34	HTH CenpB-type DNA-binding domain
IPR000477	27	33	1.95e-20	Reverse transcriptase domain
IPR007889	20	10	4.53e-20	DNA binding HTH domain, Psq-type
IPR005135	22	21	2.04e-18	Endonuclease/exonuclease/phosphatase
IPR002156	18	9	3.5e-18	Ribonuclease H domain
IPR001878	31	69	1.24e-17	Zinc finger, CCHC-type
IPR031052	15	4	3.69e-17	FHY3/FAR1 family
IPR009057	24	57	1.86e-13	Homeobox domain-like
IPR013103	11	6	2.33e-11	Reverse transcriptase, RNA-dependent DNA polymerase
IPR018289	11	6	2.33e-11	MULE transposase domain
IPR029526	7	2	1.7e-08	PiggyBac transposable element-derived protein
IPR001584	12	28	1.87e-07	Integrase, catalytic core
IPR006913	8	15	6.27e-06	Glutathione-dependent formaldehyde-activating enzyme/centromere protein V
IPR011057	8	17	1.27e-05	Mss4-like
IPR005804	6	8	2.38e-05	Fatty acid desaturase domain
IPR002830	4	2	6.91e-05	UbiD decarboxylyase family
IPR012171	4	2	6.91e-05	Fatty acid desaturase
IPR022210	4	2	6.91e-05	Transcription activator GCR1-like domain
IPR013762	3	0	0.000106	Integrase-like, catalytic domain
IPR025724	4	3	0.000155	GAG-pre-integrase domain
