# Supplementary material for: Characterisation of pathogen-specific regions and novel effector candidates in Fusarium oxysporum f. sp. cepae
Source: Sci Rep. 2018 Sep 10;8:13530. doi: 10.1038/s41598-018-30335-7 (PMC6131394; doi:10.1038/s41598-018-30335-7)
Supplement: Supplementary file 6 — Supplementary Table 9 [file 41598_2018_30335_MOESM6_ESM.xlsx]

## Sheet: Supp. Tab 8
Expression values (fpkm) and annotations of the 50 highest expressed core genes of F. oxysporum f. sp. cepae Fus2 and those lineage specific (LS) and pathogen-specific (PS) genes showing equal or greater expression.
Expression Rank	fpkm	StdDev	Gene	contig	Effector candidate	Notes
1	40264	1905	BFJ65_g18413	19 (PS)	Y	SIX5 homolog; Effector-like structure; Secreted
2	12713	2646	BFJ65_g18321	19 (PS)	Y	SIX3 homolog; Effector-like structure; Secreted; Within 2kb of MIMP
3	12713	2646	BFJ65_g17808	16 (PS)	Y	SIX3 homolog; Effector-like structure; Secreted; Within 2kb of MIMP
4	9543	2010	BFJ65_g140	1 (Chr 1)		Aldehyde dehydrogenase
5	9456	1330	BFJ65_g16802	14 (LS)		Glutathione-dependent formaldehyde-activating enzyme/centromere protein V
6	8529	2035	BFJ65_g11804	7 (Chr 9)		Alcohol dehydrogenase
7	7125	1495	BFJ65_g17715	16 (PS)	Y	SIX9 homolog; Effector-like structure; Secreted
8	5223	132	BFJ65_g16801	14 (LS)		Glutathione-dependent formaldehyde-activating enzyme/centromere protein V
9	4858	643	BFJ65_g18354	19 (PS)	Y	Secreted; Within 2kb of MIMP
10	4549	58	BFJ65_g16885	14 (LS)		Alcohol dehydrogenase
11	4239	491	BFJ65_g16919	14 (LS)		Glutathione-dependent formaldehyde-activating enzyme/centromere protein V
12	4182	414	BFJ65_g18436	19 (PS)	Y	MIMP_29; Effector-like structure; Secreted; Within 2kb of MIMP
13	4157	470	BFJ65_g18400	19 (PS)	Y	Effector-like structure; Secreted; Within 2kb of MIMP
14	4051	580	BFJ65_g3116	2 (Chr 4)		40S ribosomal protein S25
15	4025	437	BFJ65_g18307	19 (PS)		Within 2kb of MIMP
16	3877	503	BFJ65_g9754	6 (Chr 8)		CAZYme; Secreted
17	3667	911	BFJ65_g14764	10 (PS)	Y	SIX9 homolog; Effector-like structure; Secreted
18	3593	588	BFJ65_g5230	3 (Chr 5)		ribosomal protein S14
19	3547	454	BFJ65_g17938	17 (Chr 2)		ribosomal protein S30
20	3505	376	BFJ65_g9393	6 (Chr 8)		Elongation factor 1-alpha
21	3339	139	BFJ65_g4115	2 (Chr 4)		ADP,ATP carrier protein
22	3026	254	BFJ65_g11792	7 (Chr 9)
23	2883	393	BFJ65_g6911	4 (Chr 7)		Ribosomal protein L12 family
24	2876	268	BFJ65_g17754	16 (PS)		Within 2kb of MIMP
25	2707	457	BFJ65_g720	1 (Chr 1)		Secreted; Extracellular matrix protein
26	2698	534	BFJ65_g18451	19 (PS)		Membrane-bound protein
27	2662	405	BFJ65_g10821	7 (Chr 9)		Ribosomal protein S27a
28	2648	442	BFJ65_g1179	1 (Chr 1)		Secreted
29	2541	557	BFJ65_g6565	4 (Chr 7)		CAZYme; Secreted; Chitin-binding
30	2520	264	BFJ65_g18296	19 (PS)		Within 2kb of MIMP; Astacin (Peptidase family M12A); homology to FOXG_17462
31	2511	359	BFJ65_g18627	21 (PS)		SIX12 homolog; Within 2kb of MIMP
32	2508	524	BFJ65_g11945	7 (Chr 9)		Effector-like structure; Secreted
33	2491	280	BFJ65_g5129	3 (Chr 5)		40S ribosomal protein S13/18
34	2476	311	BFJ65_g11817	7 (Chr 9)		40S ribosomal protein S12/23
35	2442	402	BFJ65_g4925	3 (Chr 5)		Ribosomal protein L39e
36	2428	347	BFJ65_g9228	5 (Chr 2)		Ribosomal protein S27
37	2419	830	BFJ65_g60	1 (Chr 1)		Membrane-bound protein
38	2413	278	BFJ65_g18440	19 (PS)	Y	Effector-like structure; Secreted; Within 2kb of MIMP
39	2347	535	BFJ65_g18428	19 (PS)		Within 2kb of MIMP; Membrane-bound protein
40	2334	309	BFJ65_g11547	7 (Chr 9)		hypothetical protein similar to 60S ribosomal protein L29
41	2207	456	BFJ65_g11577	7 (Chr 9)		Secreted
42	2176	360	BFJ65_g11181	7 (Chr 9)		40S ribosomal protein S20
43	2118	375	BFJ65_g18412	19 (PS)	Y	Effector-like structure; Secreted; Within 2kb of MIMP; homology to FVEG_16166
44	2069	320	BFJ65_g12833	8 (Chr 10)		60S ribosomal protein L32
45	2064	43	BFJ65_g12769	8 (Chr 10)		Histone H3
46	2035	210	BFJ65_g1117	1 (Chr 1)		Cyclophilin-type peptidyl-prolyl cis-trans isomerase
47	1992	370	BFJ65_g2250	2 (Chr 4)		60S ribosomal protein L27a
48	1971	548	BFJ65_g4739	3 (Chr 5)		Effector-like structure; Secreted
49	1949	463	BFJ65_g10820	7 (Chr 9)		40S ribosomal protein S26-B
50	1914	263	BFJ65_g1097	1 (Chr 1)		40S ribosomal protein S15-6
51	1908	321	BFJ65_g18619	21 (PS)	Y	Effector-like structure; Secreted; Within 2kb of MIMP
52	1873	233	BFJ65_g7699	4 (Chr 7)		Secreted
53	1860	331	BFJ65_g2504	2 (Chr 4)		Secreted; Membrane-bound protein
54	1847	314	BFJ65_g116	1 (Chr 1)		60S ribosomal protein L35
55	1832	360	BFJ65_g1614	1 (Chr 1)		40S ribosomal protein S21
56	1816	356	BFJ65_g5456	3 (Chr 5)		ribosomal protein eL43
57	1802	315	BFJ65_g4583	3 (Chr 5)		40S ribosomal protein S12
58	1801	618	BFJ65_g5625	3 (Chr 5)		CAZYme; Secreted; Glucose-methanol-choline oxidoreductase
59	1789	242	BFJ65_g5281	3 (Chr 5)		40S ribosomal protein S1
60	1776	203	BFJ65_g12397	8 (Chr 10)		Ribosomal protein S24e
61	1762	392	BFJ65_g13474	9 (Chr 11)		CAZYme; Secreted; Chitinase II
62	1760	99	BFJ65_g13908	9 (Chr 11)
63	1738	276	BFJ65_g5846	3 (Chr 5)		60S ribosomal protein L10a
64	1736	264	BFJ65_g12790	8 (Chr 10)		Ribosomal protein L34Ae
65	1710	420	BFJ65_g9862	6 (Chr 8)		Malate synthase, glyoxysomal
66	1695	248	BFJ65_g1054	1 (Chr 1)		60S ribosomal protein L9-B
67	1687	353	BFJ65_g985	1 (Chr 1)
68	1676	271	BFJ65_g10778	7 (Chr 9)		60S acidic ribosomal protein P2
69	1674	250	BFJ65_g6068	4 (Chr 7)		60S ribosomal protein L10-A
70	1674	296	BFJ65_g3303	2 (Chr 4)		Plectin/S10 domain
71	1671	214	BFJ65_g3222	2 (Chr 4)		60S ribosomal protein L38
