# Supplementary material for: Characterisation of pathogen-specific regions and novel effector candidates in Fusarium oxysporum f. sp. cepae
Source: Sci Rep. 2018 Sep 10;8:13530. doi: 10.1038/s41598-018-30335-7 (PMC6131394; doi:10.1038/s41598-018-30335-7)
Supplement: Supplementary file 7 — Supplementary Table 10 [file 41598_2018_30335_MOESM7_ESM.xlsx]

## Sheet: Sheet1
Supplementary Table 10
Identification of transcription factors within the genome of Fusarium oxysporum f. sp. cepae isolate Fus2 and their expression in planta. A) Transcription factors identified in pathogen specific (PS) and non-PS lineage specific (LS) regions. B) Homologs to known F. oxysporum f. sp. lycopersici transcription factors TF1-9 (B).
A) LS Transcription factors
Transcript	Expression	fpkm	stder	LS contig		orthogroup	Notes
	rank
BFJ65_g18677.t1	915	130	17	21 (PS)		orthogroup1925	2Kb of Mimp; Vib-1 like; NDT80 / PhoG like DNA-binding family
BFJ65_g18459.t1	2777	43	10	20 (LS)		orthogroup214	Zn(2)-C6 fungal transcription factor
BFJ65_g16994.t1	3373	35	5	14 (LS)		orthogroup430	Zn(2)-C6 fungal transcription factor
BFJ65_g18580.t1	4589	23	4	20 (LS)		orthogroup214	Zn(2)-C6 fungal transcription factor
BFJ65_g16987.t1	5295	19	5	14 (LS)		orthogroup185	Zn(2)-C6 fungal transcription factor
BFJ65_g18736.t1	5856	16	2	21 (PS)		orthogroup430	Zn(2)-C6 fungal transcription factor
BFJ65_g14474.t1	5881	16	2	10 (PS)		orthogroup1925	Vib-1 like; NDT80 / PhoG like DNA-binding family
BFJ65_g18276.t1	5986	15	2	19 (PS)		orthogroup730	TF1 (FTF1) homolog; Aflatoxin biosynthesis regulatory protein;
							Zn(2)-C6 fungal transcription factor
BFJ65_g18330.t1	6033	15	2	19 (PS)		orthogroup730	TF1 (FTF1) homolog; Aflatoxin biosynthesis regulatory protein;
							Zn(2)-C6 fungal transcription factor
BFJ65_g17168.t1	7874	9	5	14 (LS)		orthogroup152	fungal transcription factor
BFJ65_g18505.t1	7982	8	2	20 (LS)		orthogroup1489	Zn(2)-C6 fungal transcription factor
BFJ65_g17008.t1	9144	5	2	14 (LS)		orthogroup366	Jun-like transcription factor;
							Basic-leucine zipper (bZIP) transcription factor
BFJ65_g18611.t1	9269	5	1	20 (LS)		orthogroup112	Zn(2)-C6 fungal transcription factor
BFJ65_g16923.t1	11081	2	0	14 (LS)		orthogroup848	TF4 homolog; Zn finger containing protein
BFJ65_g18757.t1	11998	1	0	22 (LS)		orthogroup182	Zn(2)-C6 fungal transcription factor
BFJ65_g18783.t1	12965	1	0	22 (LS)		orthogroup426	Basic-leucine zipper (bZIP) transcription factor
BFJ65_g17162.t1	13051	1	0	14 (LS)		orthogroup182	Zn(2)-C6 fungal transcription factor
BFJ65_g15033.t1		0	0	10 (PS)		orthogroup13385	TF3 homolog
BFJ65_g14518.t1		0	0	10 (PS)		orthogroup168	TF8 homolog; Zn(2)-C6 fungal transcription factor
BFJ65_g14416.t1		0	0	10 (PS)		orthogroup514	TF9 homolog; Basic-leucine zipper (bZIP) transcription factor
BFJ65_g18564.t1		0	0	20 (LS)		orthogroup875	fungal transcription factor
BFJ65_g18461.t1		0	0	20 (LS)		orthogroup2144	fungal transcription factor
BFJ65_g17583.t1		0	0	16 (PS)		orthogroup2360	fungal transcription factor
BFJ65_g14563.t1		0	0	10 (PS)		orthogroup222	fungal transcription factor
BFJ65_g18315.t1		0	0	19 (PS)		orthogroup205	fungal transcription factor
BFJ65_g17622.t1		0	0	16 (PS)		orthogroup2360	fungal transcription factor
BFJ65_g14439.t1		0	0	10 (PS)		orthogroup518	Zn(2)-C6 fungal transcription factor
BFJ65_g16884.t1		0	0	14 (LS)		orthogroup12707	Basic-leucine zipper (bZIP) transcription factor
BFJ65_g14681.t1		0	0	10 (PS)		orthogroup438	CCAAT-binding transcription factor
BFJ65_g14786.t1		0	0	10 (PS)		orthogroup518	Zn(2)-C6 fungal transcription factor
BFJ65_g17003.t1		0	0	14 (LS)		orthogroup282	fungal transcription factor
BFJ65_g14932.t1		0	0	10 (PS)		orthogroup12987	MADS-box containing transcription factor
BFJ65_g15027.t1		0	0	10 (PS)		orthogroup13014	Zn(2)-C6 fungal transcription factor
BFJ65_g16931.t1		0	0	14 (LS)		orthogroup173	Basic-leucine zipper (bZIP) transcription factor
B) TF1-9 homolgs
Transcript	Expression	fpkm	stder	Contig		orthogroup	Notes
	rank
BFJ65_g11825.t1	2694	45	7	7 (Chr 9)		orthogroup730	TF1 homolog; Zn(2)-C6 fungal transcription factor
BFJ65_g18276.t1	5986	15	2	19 (PS)		orthogroup730	TF1 homolog; Zn(2)-C6 fungal transcription factor
BFJ65_g18330.t1	6033	15	2	19 (PS)		orthogroup730	TF1 homolog; Zn(2)-C6 fungal transcription factor
BFJ65_g1055.t1	11120	2	1	1 (Chr 1)		orthogroup4620	TF2 homolog; Forkhead transcription factor
BFJ65_g15033.t1		0	0	10 (PS)		orthogroup13385	TF3 homolog
BFJ65_g7207.t1	3336	35	2	4 (Chr 7)		orthogroup848	TF4 homolog; Zn finger containing protein
BFJ65_g16923.t1	11081	2	0	14 (LS)		orthogroup848	TF4 homolog; Zn finger containing protein
BFJ65_g9499.t1	730	163	10	6 (Chr 8)		orthogroup4856	TF5 homolog; Basic-leucine zipper (bZIP) transcription factor
BFJ65_g5306.t1	6109	15	5	3 (Chr 5)		orthogroup2835	TF6 homolog; Zn finger containing protein
BFJ65_g11083.t1	4490	24	2	7 (Chr 9)		orthogroup600	TF7 homolog; Zn finger containing protein
BFJ65_g7603.t1	6700	13	2	4 (Chr 7)		orthogroup168	TF8 homolog; Zn(2)-C6 fungal transcription factor
BFJ65_g14518.t1		0	0	10 (PS)		orthogroup168	TF8 homolog; Zn(2)-C6 fungal transcription factor
BFJ65_g4399.t1	5998	15	2	3 (Chr 5)		orthogroup514	TF9 homolog; Basic-leucine zipper (bZIP) transcription factor
BFJ65_g14416.t1		0	0	10 (PS)		orthogroup514	TF9 homolog; Basic-leucine zipper (bZIP) transcription factor
